# Supplementary material for: Contributions to the faunistics and bionomics of Staphylinidae (Coleoptera) in northeastern North America: discoveries made through study of the University of Guelph Insect Collection, Ontario, Canada
Source: Zookeys. 2011 Jan 12;(75):29–68. doi: 10.3897/zookeys.75.767 (PMC3088045; doi:10.3897/zookeys.75.767)
Supplement: XML Treatment for Omalium repandum [file zookeys.75.767-treatment1.xml]

<!DOCTYPE tp:taxon-treatment
  PUBLIC "-//TaxonX//DTD Taxonomic Treatment Publishing DTD v0 20100105//EN" "tax-treatment-NSO.dtd">
<tp:taxon-treatment xmlns:tp="http://www.plazi.org/taxpub"><tp:treatment-meta><mixed-citation publication-type="journal"><person-group><name><surname>Brunke</surname><given-names>Adam J.</given-names></name><name><surname>Marshall</surname><given-names>Stephen A.</given-names></name></person-group><article-title>Contributions to the faunistics and bionomics of Staphylinidae (Coleoptera) in northeastern  North America: discoveries made through study of the University of Guelph Insect Collection, Ontario, Canada</article-title><source>Zookeys</source><day>12</day><month>1</month><year>2011</year><volume>2011</volume><issue>75</issue><fpage>29</fpage><lpage>68</lpage><pub-id pub-id-type="doi">10.3897/zookeys.75.767</pub-id></mixed-citation></tp:treatment-meta><tp:nomenclature><tp:taxon-name>
                        	<tp:taxon-name-part taxon-name-part-type="genus">Omalium</tp:taxon-name-part>
                        	<tp:taxon-name-part taxon-name-part-type="species">repandum</tp:taxon-name-part>
                        </tp:taxon-name><tp:taxon-authority>Erichson, 1840</tp:taxon-authority></tp:nomenclature><tp:treatment-sec sec-type="Materials"><title>Materials.</title><p><bold>CANADA: ON: Chatam-Kent Co.</bold>, Tilbury, pitfall trap, 9-VI-1994 (2), T. Sawinksi; <bold>Essex Co.</bold>, Leamington, pitfall trap, 15 to 22-V-1992 (1), 22-V-1992 (1), 9-VI-1993 (1), Palichuck; Point Pelee Natl. Pk., Visitor Centre, malaise and pans, 22 to 29-V-2000, (2), 26-IX to 10-sX-2000 (1) O. Lonsdale. <bold>Huron Co.</bold>, Auburn, Londesboro Rd. nr. Hwy 8, 43.728, -81.529, hedgerow, pitfall, 26-X-2009, A. Brunke (1); Benmiller, Sharpes Creek Line, 43.691, -81.608, hedgerow nr. creek, pitfall, 2-XI-2009, A. Brunke (1); Brucefield, London Rd. nr. Centennial Rd., 43.509, -81.516, hedgrerow nr. creek, pitfall, 27-IX-2009 (1), 12-X-2009 (4) A. Brunke; <bold>Waterloo Reg.</bold>, Blair, Dickie Settlement Rd. nr. WhistleBear golf course, 43.373, -80.400, hedgerow, pitfall, 28-IX-2009 (6), 13-X-2009 (2) A. Brunke; Blair, Dickie Settlement Rd. nr. WhistleBear golf course, 43.373, -80.400, hedgerow, canopy trap in buckthorn, 10-XI-2009, A. Brunke (1); Blair, Fountain St. S. nr Speed River, 43.391, -80.373, hedgerow, pitfall, 24-XI-2009, A. Brunke (1); Blair, Whistlebare Rd. and Township Rd.1, 43.372, -80.362, hedgerow, canopy trap in buckthorn, 18-V-2010, A. Brunke (2); Blair, Whistlebare Rd. and Township Rd.1, 43.372, -80.362, hedgerow, pitfall, 1-VI-2010, A. Brunke (1); Blair, Whistlebare Rd. and Township Rd. 1, 43.367, -80.358, hedgerow, canopy trap in buckthorn, 18-V-2010 (1), 21-IX-2010 (1), A. Brunke; Blair, Whistlebare Rd. and Township Rd. 1, 43.367, -80.358, hedgerow, pitfall, 5-X-2010, A. Brunke (1); St. Jacobs, ‘Stuart pitfall’, 3-VI-1993 (1), 14-VI-1994 (1), T. Sawinksi.</p></tp:treatment-sec><tp:treatment-sec sec-type="Diagnosis"><title>Diagnosis.</title><p>As the genus <tp:taxon-name>Omalium</tp:taxon-name> currently lacks a rigorous definition and consists of a heterogeneous assemblage of species (<xref ref-type="bibr" rid="B52">Newton et al. 2000</xref>), this species is distinguished from all others of the subfamily occurring in the northeast by the combination of: tarsomere five longer than one to four combined; tarsomeres one to four not conspicuously broadened and without dense setae ventrally; maxillary palpomere three not greatly enlarged relative to segment four (<xref ref-type="bibr" rid="B52">Newton et al. 2000</xref>); antennomeres <!--PageBreak-->eight to ten elongate; pronotum bright orange with finely crenulate, evenly arcuate margins (<xref ref-type="fig" rid="F1">Fig. 1</xref>).</p><fig id="F1" position="float" orientation="portrait"><label>Figures 1–6.</label><caption><p>Dorsal habitus. <bold>1</bold> <tp:taxon-name>Omalium repandum</tp:taxon-name> Erichson <bold>2</bold> <tp:taxon-name>Porrhodites fenestralis</tp:taxon-name> (Zetterstedt) <bold>3</bold> <tp:taxon-name>Ischnosoma flavicolle</tp:taxon-name> (LeConte) <bold>4</bold> <tp:taxon-name>Tachyporus browni</tp:taxon-name> Campbell <bold>5</bold> <tp:taxon-name>Eustilicus tristis</tp:taxon-name> (Melsheimer) <bold>6</bold> <tp:taxon-name>Bisnius cephalicus</tp:taxon-name> (Casey).</p></caption><graphic xmlns:xlink="http://www.w3.org/1999/xlink" xlink:href="ZooKeys-075-029-g001.jpg" position="float" orientation="portrait" xlink:type="simple"/></fig><p><tp:taxon-name>Omalium repandum</tp:taxon-name> was previously known from Missouri, South Carolina, Texas (<xref ref-type="bibr" rid="B33">Herman 2001</xref>), Indiana (<xref ref-type="bibr" rid="B6">Blatchley 1910</xref>), Minnesota, Massachusetts, Georgia (<xref ref-type="bibr" rid="B43">Lundgren 1998</xref>) and Quebec (<xref ref-type="bibr" rid="B20">Campbell and Davies 1991</xref>). Herein we provide the first specimen-based records of this species in Canada and newly record it from Ontario based on several, relatively recent collections made in southern Ontario (<xref ref-type="fig" rid="F2">Map 1</xref>). The above specimens were caught by passive traps placed in or near forests and thus no microhabitat data was available but <xref ref-type="bibr" rid="B6">Blatchley (1910)</xref> reported it as ‘frequent, under dead leaves’. <tp:taxon-name>Omalium repandum</tp:taxon-name> therefore appears to be forest litter dwelling and is probably widespread in central and eastern North America. The specimens from Huron County, Ontario and the provincial record from Quebec probably represent the northern limit of its range.<!--PageBreak--></p><fig id="F2" position="float" orientation="portrait"><label>Maps 1–4.</label><caption><p>Distribution in northeastern North America, sources of data other than DEBU are quoted in parentheses. <bold>1</bold> <tp:taxon-name>Omalium repandum</tp:taxon-name> Erichson (<xref ref-type="bibr" rid="B6">Blatchley 1910</xref>, <xref ref-type="bibr" rid="B20">Campbell and Davies 1991</xref>, <xref ref-type="bibr" rid="B43">Lundgren 1998</xref>) <bold>2</bold> <tp:taxon-name>Porrhodites fenestralis</tp:taxon-name> (Zetterstedt) (Campbell 1984) <bold>3</bold> <tp:taxon-name>Ischnosoma flavicolle</tp:taxon-name> (LeConte) (<xref ref-type="bibr" rid="B19">Campbell 1991</xref>) <bold>4</bold> <tp:taxon-name>Sepedophilus campbelli</tp:taxon-name> Herman (<xref ref-type="bibr" rid="B13">Campbell 1976</xref>, <xref ref-type="bibr" rid="B74">Watrous 2008</xref>).</p></caption><graphic xmlns:xlink="http://www.w3.org/1999/xlink" xlink:href="ZooKeys-075-029-g002.jpg" position="float" orientation="portrait" xlink:type="simple"/></fig></tp:treatment-sec><ref-list><ref id="B52"><mixed-citation xmlns:xlink="http://www.w3.org/1999/xlink" xlink:type="simple"><person-group><name name-style="western"><surname>Newton</surname><given-names>A</given-names></name><name name-style="western"><surname>Thayer</surname><given-names>MK</given-names></name><name name-style="western"><surname>Ashe</surname><given-names>JS</given-names></name><name name-style="western"><surname>Chandler</surname><given-names>DS</given-names></name></person-group> (<year>2000</year>)<article-title> Staphylinidae Latrielle, 1802</article-title>. In: <person-group><name name-style="western"><surname>Arnett</surname><given-names>RH</given-names></name><name name-style="western"><surname>Thomas</surname><given-names>MC</given-names></name></person-group> (<role>Eds</role>) <source>American beetles: Archostemata, Myxophaga, Adephaga Polyphaga: Staphyliniformia</source>. <publisher-name>CRC Press</publisher-name>, <publisher-loc>New York</publisher-loc>.</mixed-citation></ref><ref id="B33"><mixed-citation xmlns:xlink="http://www.w3.org/1999/xlink" xlink:type="simple"><person-group><name name-style="western"><surname>Herman</surname><given-names>L</given-names></name></person-group> (<year>2001</year>)<article-title> Catalog of the Staphylinidae (Insecta, Coleoptera): 1758 to the end of the second millennium</article-title>. <source>Bulletin of the American Museum of Natural History</source> No. <volume>265</volume>: <fpage>1</fpage>–<lpage>4218</lpage>.</mixed-citation></ref><ref id="B6"><mixed-citation xmlns:xlink="http://www.w3.org/1999/xlink" xlink:type="simple"><person-group><name name-style="western"><surname>Blatchley</surname><given-names>WS</given-names></name></person-group> (<year>1910</year>)<source> An illustrated descriptive catalog of the Coleoptera or beetles (exclusive of the Rhynchophora) known to occur in Indiana</source>. <publisher-name>The Nature Publishing CO.</publisher-name>, <publisher-loc>Indianapolis, Indiana</publisher-loc>, <lpage>1386</lpage> pp.</mixed-citation></ref><ref id="B43"><mixed-citation xmlns:xlink="http://www.w3.org/1999/xlink" xlink:type="simple"><person-group><name name-style="western"><surname>Lundgren</surname><given-names>RW</given-names></name></person-group> (<year>1998</year>)<article-title> Family Staphylinidae</article-title>. In: A distributional checklist of the beetles of Florida. In: <person-group><name name-style="western"><surname>Peck</surname><given-names>SB</given-names></name><name name-style="western"><surname>Thomas</surname><given-names>MC</given-names></name></person-group> (<role>Eds</role>) <source>Arthropods of Florida and Neighboring Land Areas</source>. <volume>16</volume>: <fpage>1</fpage>–<lpage>180</lpage>.</mixed-citation></ref><ref id="B20"><mixed-citation xmlns:xlink="http://www.w3.org/1999/xlink" xlink:type="simple"><person-group><name name-style="western"><surname>Campbell</surname><given-names>JM</given-names></name><name name-style="western"><surname>Davies</surname><given-names>A</given-names></name></person-group> (<year>1991</year>)<article-title> Family Staphylinidae</article-title>. In: <person-group><name name-style="western"><surname>Bousquet</surname><given-names>Y</given-names></name></person-group> (<role>Ed</role>) <source>Checklist of beetles of Canada and Alaska</source>. <publisher-name>Agriculture Canada</publisher-name>, <publisher-loc>Ottawa</publisher-loc>, <volume>84</volume>: <fpage>86</fpage>–<lpage>129</lpage>.</mixed-citation></ref><ref id="B19"><mixed-citation xmlns:xlink="http://www.w3.org/1999/xlink" xlink:type="simple"><person-group><name name-style="western"><surname>Campbell</surname><given-names>JM</given-names></name></person-group> (<year>1991</year>)<article-title> A revision of the genera <italic>Mycetoporus</italic> Mannerheimand <italic>Ischnosoma</italic> Stephens (Coleoptera: Staphylinidae: Tachyporinae) of North and Central America.</article-title><source>Memoirs of the Entomological Society of Canada</source><volume>156</volume>:<fpage>1</fpage>-<lpage>169</lpage>.</mixed-citation></ref><ref id="B13"><mixed-citation xmlns:xlink="http://www.w3.org/1999/xlink" xlink:type="simple"><person-group><name name-style="western"><surname>Campbell</surname><given-names>JM</given-names></name></person-group> (<year>1976</year>)<article-title> A revision of the genus <italic>Sepedophilus</italic> Gistel (Coleoptera: Staphylinidae) of America north of Mexico.</article-title><source>Memoirs of the Entomological Society of Canada</source><volume>99</volume>:<fpage>1</fpage>-<lpage>89</lpage>.</mixed-citation></ref><ref id="B74"><mixed-citation xmlns:xlink="http://www.w3.org/1999/xlink" xlink:type="simple"><person-group><name name-style="western"><surname>Watrous</surname><given-names>L</given-names></name></person-group> (<year>2008</year>)<source> Contribution to the Taxonomic Inventory of Coleoptera at Cuivre River State Park</source>, <publisher-name>Lincoln Co., MO. Missouri Department of Natural Resources</publisher-name>, <publisher-loc>Ballwin, Mo.</publisher-loc>, <lpage>17</lpage> pp.</mixed-citation></ref></ref-list></tp:taxon-treatment>
