# Supplementary material for: Contributions to the faunistics and bionomics of Staphylinidae (Coleoptera) in northeastern North America: discoveries made through study of the University of Guelph Insect Collection, Ontario, Canada
Source: Zookeys. 2011 Jan 12;(75):29–68. doi: 10.3897/zookeys.75.767 (PMC3088045; doi:10.3897/zookeys.75.767)
Supplement: XML Treatment for Ischnosoma flavicolle [file zookeys.75.767-treatment3.xml]

<!DOCTYPE tp:taxon-treatment
  PUBLIC "-//TaxonX//DTD Taxonomic Treatment Publishing DTD v0 20100105//EN" "tax-treatment-NSO.dtd">
<tp:taxon-treatment xmlns:tp="http://www.plazi.org/taxpub"><tp:treatment-meta><mixed-citation publication-type="journal"><person-group><name><surname>Brunke</surname><given-names>Adam J.</given-names></name><name><surname>Marshall</surname><given-names>Stephen A.</given-names></name></person-group><article-title>Contributions to the faunistics and bionomics of Staphylinidae (Coleoptera) in northeastern  North America: discoveries made through study of the University of Guelph Insect Collection, Ontario, Canada</article-title><source>Zookeys</source><day>12</day><month>1</month><year>2011</year><volume>2011</volume><issue>75</issue><fpage>29</fpage><lpage>68</lpage><pub-id pub-id-type="doi">10.3897/zookeys.75.767</pub-id></mixed-citation></tp:treatment-meta><tp:nomenclature><tp:taxon-name>
                        	<tp:taxon-name-part taxon-name-part-type="genus">Ischnosoma</tp:taxon-name-part>
                        	<tp:taxon-name-part taxon-name-part-type="species">flavicolle</tp:taxon-name-part>
                        </tp:taxon-name><tp:taxon-authority>(LeConte, 1863)</tp:taxon-authority></tp:nomenclature><tp:treatment-sec sec-type="Materials"><title>Materials.</title><p><bold>CANADA: ON: Bruce Co.</bold>, Dorcas Bay, dunes, pans under malaise, 5 to 13-VI-1999, S.A. Marshall (1).</p></tp:treatment-sec><tp:treatment-sec sec-type="Diagnosis"><title>Diagnosis.</title><p><tp:taxon-name>Ischnosoma flavicolle</tp:taxon-name> is easily distinguished from others of the genus by the distinctly bicolored elytra that each lack a humeral spot (<xref ref-type="bibr" rid="B19">Campbell 1991</xref>) (<xref ref-type="fig" rid="F1">Fig. 3</xref>).</p><p>This species is primarily southeastern in distribution, with a northward extension along the Atlantic coast, and was known previously from Alabama, Arkansas, District of Columbia, Florida, Georgia, Illinois, Kansas, Kentucky, Louisiana, Maryland, Massachusetts, Mississippi, Missouri, New Hampshire, New Jersey, New York, North Carolina, Oklahoma, South Carolina, Tennessee, Texas, and Virginia (<xref ref-type="bibr" rid="B19">Campbell 1991</xref>). Herein we here record this species from Canada (Ontario) for the first time (<xref ref-type="fig" rid="F2">Map 3</xref>). This record represents a significant range expansion and is surprising since the forest of the Bruce Peninsula is known for its dominant boreal elements compared to the more ‘southern’ Carolinian forests in south-western Ontario (<xref ref-type="bibr" rid="B49">Marshall et al. 2001</xref>). Throughout its range <tp:taxon-name>Ischnosoma flavicolle</tp:taxon-name> is frequently collected from sifted litter in a variety of forest types, and hammocks in the southern extremes; it has also been found in grasslands, carrion, under bark (<xref ref-type="bibr" rid="B19">Campbell 1991</xref>), and in stream drift (<xref ref-type="bibr" rid="B74">Watrous 2008</xref>). The record reported here is from an inland dune on the Lake Huron side of the Bruce Peninsula. Further collecting is necessary to delimit the full range of this apparently widespread species.</p></tp:treatment-sec><tp:treatment-sec><!--Section generated to contain objects referenced in tp:taxon-treatment.--><fig id="F1" position="float" orientation="portrait"><label>Figures 1–6.</label><caption><p>Dorsal habitus. <bold>1</bold> <tp:taxon-name>Omalium repandum</tp:taxon-name> Erichson <bold>2</bold> <tp:taxon-name>Porrhodites fenestralis</tp:taxon-name> (Zetterstedt) <bold>3</bold> <tp:taxon-name>Ischnosoma flavicolle</tp:taxon-name> (LeConte) <bold>4</bold> <tp:taxon-name>Tachyporus browni</tp:taxon-name> Campbell <bold>5</bold> <tp:taxon-name>Eustilicus tristis</tp:taxon-name> (Melsheimer) <bold>6</bold> <tp:taxon-name>Bisnius cephalicus</tp:taxon-name> (Casey).</p></caption><graphic xmlns:xlink="http://www.w3.org/1999/xlink" xlink:href="ZooKeys-075-029-g001.jpg" position="float" orientation="portrait" xlink:type="simple"/></fig><fig id="F2" position="float" orientation="portrait"><label>Maps 1–4.</label><caption><p>Distribution in northeastern North America, sources of data other than DEBU are quoted in parentheses. <bold>1</bold> <tp:taxon-name>Omalium repandum</tp:taxon-name> Erichson (<xref ref-type="bibr" rid="B6">Blatchley 1910</xref>, <xref ref-type="bibr" rid="B20">Campbell and Davies 1991</xref>, <xref ref-type="bibr" rid="B43">Lundgren 1998</xref>) <bold>2</bold> <tp:taxon-name>Porrhodites fenestralis</tp:taxon-name> (Zetterstedt) (Campbell 1984) <bold>3</bold> <tp:taxon-name>Ischnosoma flavicolle</tp:taxon-name> (LeConte) (<xref ref-type="bibr" rid="B19">Campbell 1991</xref>) <bold>4</bold> <tp:taxon-name>Sepedophilus campbelli</tp:taxon-name> Herman (<xref ref-type="bibr" rid="B13">Campbell 1976</xref>, <xref ref-type="bibr" rid="B74">Watrous 2008</xref>).</p></caption><graphic xmlns:xlink="http://www.w3.org/1999/xlink" xlink:href="ZooKeys-075-029-g002.jpg" position="float" orientation="portrait" xlink:type="simple"/></fig></tp:treatment-sec><ref-list><ref id="B19"><mixed-citation xmlns:xlink="http://www.w3.org/1999/xlink" xlink:type="simple"><person-group><name name-style="western"><surname>Campbell</surname><given-names>JM</given-names></name></person-group> (<year>1991</year>)<article-title> A revision of the genera <italic>Mycetoporus</italic> Mannerheimand <italic>Ischnosoma</italic> Stephens (Coleoptera: Staphylinidae: Tachyporinae) of North and Central America.</article-title><source>Memoirs of the Entomological Society of Canada</source><volume>156</volume>:<fpage>1</fpage>-<lpage>169</lpage>.</mixed-citation></ref><ref id="B6"><mixed-citation xmlns:xlink="http://www.w3.org/1999/xlink" xlink:type="simple"><person-group><name name-style="western"><surname>Blatchley</surname><given-names>WS</given-names></name></person-group> (<year>1910</year>)<source> An illustrated descriptive catalog of the Coleoptera or beetles (exclusive of the Rhynchophora) known to occur in Indiana</source>. <publisher-name>The Nature Publishing CO.</publisher-name>, <publisher-loc>Indianapolis, Indiana</publisher-loc>, <lpage>1386</lpage> pp.</mixed-citation></ref><ref id="B20"><mixed-citation xmlns:xlink="http://www.w3.org/1999/xlink" xlink:type="simple"><person-group><name name-style="western"><surname>Campbell</surname><given-names>JM</given-names></name><name name-style="western"><surname>Davies</surname><given-names>A</given-names></name></person-group> (<year>1991</year>)<article-title> Family Staphylinidae</article-title>. In: <person-group><name name-style="western"><surname>Bousquet</surname><given-names>Y</given-names></name></person-group> (<role>Ed</role>) <source>Checklist of beetles of Canada and Alaska</source>. <publisher-name>Agriculture Canada</publisher-name>, <publisher-loc>Ottawa</publisher-loc>, <volume>84</volume>: <fpage>86</fpage>–<lpage>129</lpage>.</mixed-citation></ref><ref id="B43"><mixed-citation xmlns:xlink="http://www.w3.org/1999/xlink" xlink:type="simple"><person-group><name name-style="western"><surname>Lundgren</surname><given-names>RW</given-names></name></person-group> (<year>1998</year>)<article-title> Family Staphylinidae</article-title>. In: A distributional checklist of the beetles of Florida. In: <person-group><name name-style="western"><surname>Peck</surname><given-names>SB</given-names></name><name name-style="western"><surname>Thomas</surname><given-names>MC</given-names></name></person-group> (<role>Eds</role>) <source>Arthropods of Florida and Neighboring Land Areas</source>. <volume>16</volume>: <fpage>1</fpage>–<lpage>180</lpage>.</mixed-citation></ref><ref id="B13"><mixed-citation xmlns:xlink="http://www.w3.org/1999/xlink" xlink:type="simple"><person-group><name name-style="western"><surname>Campbell</surname><given-names>JM</given-names></name></person-group> (<year>1976</year>)<article-title> A revision of the genus <italic>Sepedophilus</italic> Gistel (Coleoptera: Staphylinidae) of America north of Mexico.</article-title><source>Memoirs of the Entomological Society of Canada</source><volume>99</volume>:<fpage>1</fpage>-<lpage>89</lpage>.</mixed-citation></ref><ref id="B74"><mixed-citation xmlns:xlink="http://www.w3.org/1999/xlink" xlink:type="simple"><person-group><name name-style="western"><surname>Watrous</surname><given-names>L</given-names></name></person-group> (<year>2008</year>)<source> Contribution to the Taxonomic Inventory of Coleoptera at Cuivre River State Park</source>, <publisher-name>Lincoln Co., MO. Missouri Department of Natural Resources</publisher-name>, <publisher-loc>Ballwin, Mo.</publisher-loc>, <lpage>17</lpage> pp.</mixed-citation></ref><ref id="B49"><mixed-citation xmlns:xlink="http://www.w3.org/1999/xlink" xlink:type="simple"><person-group><name name-style="western"><surname>Marshall</surname><given-names>SA</given-names></name><name name-style="western"><surname>Buddle</surname><given-names>C</given-names></name><name name-style="western"><surname>Sinclair</surname><given-names>B</given-names></name><name name-style="western"><surname>Buckle</surname><given-names>D</given-names></name></person-group> (<year>2001</year>)<article-title> Spiders, flies and some other arthropods of the Fathom Five Islands and the upper Bruce Peninsula</article-title>. In: <person-group><name name-style="western"><surname>Munawar</surname><given-names>M</given-names></name></person-group> (<role>Ed</role>) <source>Biology of the Fathom Five Islands</source>, <fpage>191</fpage>–<lpage>229</lpage>.</mixed-citation></ref></ref-list></tp:taxon-treatment>
