# Supplementary material for: Contributions to the faunistics and bionomics of Staphylinidae (Coleoptera) in northeastern North America: discoveries made through study of the University of Guelph Insect Collection, Ontario, Canada
Source: Zookeys. 2011 Jan 12;(75):29–68. doi: 10.3897/zookeys.75.767 (PMC3088045; doi:10.3897/zookeys.75.767)
Supplement: XML Treatment for Sepedophilus campbelli [file zookeys.75.767-treatment4.xml]

<!DOCTYPE tp:taxon-treatment
  PUBLIC "-//TaxonX//DTD Taxonomic Treatment Publishing DTD v0 20100105//EN" "tax-treatment-NSO.dtd">
<tp:taxon-treatment xmlns:tp="http://www.plazi.org/taxpub"><tp:treatment-meta><mixed-citation publication-type="journal"><person-group><name><surname>Brunke</surname><given-names>Adam J.</given-names></name><name><surname>Marshall</surname><given-names>Stephen A.</given-names></name></person-group><article-title>Contributions to the faunistics and bionomics of Staphylinidae (Coleoptera) in northeastern  North America: discoveries made through study of the University of Guelph Insect Collection, Ontario, Canada</article-title><source>Zookeys</source><day>12</day><month>1</month><year>2011</year><volume>2011</volume><issue>75</issue><fpage>29</fpage><lpage>68</lpage><pub-id pub-id-type="doi">10.3897/zookeys.75.767</pub-id></mixed-citation></tp:treatment-meta><tp:nomenclature><tp:taxon-name>
                        	<tp:taxon-name-part taxon-name-part-type="genus">Sepedophilus</tp:taxon-name-part>
                        	<tp:taxon-name-part taxon-name-part-type="species">campbelli</tp:taxon-name-part>
                        </tp:taxon-name><tp:taxon-authority>Herman, 2001</tp:taxon-authority></tp:nomenclature><tp:treatment-sec sec-type="Materials"><title>Materials.</title><p><bold>UNITED STATES: VA: Giles Co.</bold>, Cascades Recreation Area, sifted from leaf litter in hardwood forest, 11 to 25-V-2008, A. Brunke (1).</p></tp:treatment-sec><tp:treatment-sec sec-type="Diagnosis"><title>Diagnosis.</title><p><tp:taxon-name>Sepedophilus campbelli</tp:taxon-name> is distinguished from other species of the genus in northeastern North America by the combination of: pronotum and elytra without<!--PageBreak--> microsculpture and without pale or reddish markings; small size (&lt;1.7mm from the clypeus to the elytral apex); middle-tibia with two apical spines; basal abdominal segments with long lateral bristles.</p><p>When <xref ref-type="bibr" rid="B13">Campbell (1976)</xref> described this species (under the homonymic name <tp:taxon-name>Sepedophilus micans</tp:taxon-name>), eight specimens were known from scattered localities in Alabama, Maryland, District of Columbia, and North Carolina. Recently, five specimens of <tp:taxon-name>Sepedophilus campbelli</tp:taxon-name> were found in Cuivre River State Park, Missouri, at blacklight and under bark (<xref ref-type="bibr" rid="B74">Watrous 2008</xref>). <xref ref-type="bibr" rid="B74">Watrous (2008)</xref> also noted that <tp:taxon-name>Sepedophilus campbelli</tp:taxon-name> has been found in Ohio and Florida but without further details. We here report <tp:taxon-name>Sepedophilus campbelli</tp:taxon-name> as new for Virginia, contributing to the faunistics of this poorly known species (<xref ref-type="fig" rid="F2">Map 4</xref>). <tp:taxon-name>Sepedophilus campbelli</tp:taxon-name> was recommended for state listing as S3 rank in Missouri based on rarity there and elsewhere (<xref ref-type="bibr" rid="B74">Watrous 2008</xref>). Although one specimen has been found on a dead chicken (<xref ref-type="bibr" rid="B13">Campbell 1976</xref>), <tp:taxon-name>Sepedophilus campbelli</tp:taxon-name> is probably a litter or subcortical species.</p></tp:treatment-sec><tp:treatment-sec><!--Section generated to contain objects referenced in tp:taxon-treatment.--><fig id="F2" position="float" orientation="portrait"><label>Maps 1–4.</label><caption><p>Distribution in northeastern North America, sources of data other than DEBU are quoted in parentheses. <bold>1</bold> <tp:taxon-name>Omalium repandum</tp:taxon-name> Erichson (<xref ref-type="bibr" rid="B6">Blatchley 1910</xref>, <xref ref-type="bibr" rid="B20">Campbell and Davies 1991</xref>, <xref ref-type="bibr" rid="B43">Lundgren 1998</xref>) <bold>2</bold> <tp:taxon-name>Porrhodites fenestralis</tp:taxon-name> (Zetterstedt) (Campbell 1984) <bold>3</bold> <tp:taxon-name>Ischnosoma flavicolle</tp:taxon-name> (LeConte) (<xref ref-type="bibr" rid="B19">Campbell 1991</xref>) <bold>4</bold> <tp:taxon-name>Sepedophilus campbelli</tp:taxon-name> Herman (<xref ref-type="bibr" rid="B13">Campbell 1976</xref>, <xref ref-type="bibr" rid="B74">Watrous 2008</xref>).</p></caption><graphic xmlns:xlink="http://www.w3.org/1999/xlink" xlink:href="ZooKeys-075-029-g002.jpg" position="float" orientation="portrait" xlink:type="simple"/></fig></tp:treatment-sec><ref-list><ref id="B13"><mixed-citation xmlns:xlink="http://www.w3.org/1999/xlink" xlink:type="simple"><person-group><name name-style="western"><surname>Campbell</surname><given-names>JM</given-names></name></person-group> (<year>1976</year>)<article-title> A revision of the genus <italic>Sepedophilus</italic> Gistel (Coleoptera: Staphylinidae) of America north of Mexico.</article-title><source>Memoirs of the Entomological Society of Canada</source><volume>99</volume>:<fpage>1</fpage>-<lpage>89</lpage>.</mixed-citation></ref><ref id="B74"><mixed-citation xmlns:xlink="http://www.w3.org/1999/xlink" xlink:type="simple"><person-group><name name-style="western"><surname>Watrous</surname><given-names>L</given-names></name></person-group> (<year>2008</year>)<source> Contribution to the Taxonomic Inventory of Coleoptera at Cuivre River State Park</source>, <publisher-name>Lincoln Co., MO. Missouri Department of Natural Resources</publisher-name>, <publisher-loc>Ballwin, Mo.</publisher-loc>, <lpage>17</lpage> pp.</mixed-citation></ref><ref id="B6"><mixed-citation xmlns:xlink="http://www.w3.org/1999/xlink" xlink:type="simple"><person-group><name name-style="western"><surname>Blatchley</surname><given-names>WS</given-names></name></person-group> (<year>1910</year>)<source> An illustrated descriptive catalog of the Coleoptera or beetles (exclusive of the Rhynchophora) known to occur in Indiana</source>. <publisher-name>The Nature Publishing CO.</publisher-name>, <publisher-loc>Indianapolis, Indiana</publisher-loc>, <lpage>1386</lpage> pp.</mixed-citation></ref><ref id="B20"><mixed-citation xmlns:xlink="http://www.w3.org/1999/xlink" xlink:type="simple"><person-group><name name-style="western"><surname>Campbell</surname><given-names>JM</given-names></name><name name-style="western"><surname>Davies</surname><given-names>A</given-names></name></person-group> (<year>1991</year>)<article-title> Family Staphylinidae</article-title>. In: <person-group><name name-style="western"><surname>Bousquet</surname><given-names>Y</given-names></name></person-group> (<role>Ed</role>) <source>Checklist of beetles of Canada and Alaska</source>. <publisher-name>Agriculture Canada</publisher-name>, <publisher-loc>Ottawa</publisher-loc>, <volume>84</volume>: <fpage>86</fpage>–<lpage>129</lpage>.</mixed-citation></ref><ref id="B43"><mixed-citation xmlns:xlink="http://www.w3.org/1999/xlink" xlink:type="simple"><person-group><name name-style="western"><surname>Lundgren</surname><given-names>RW</given-names></name></person-group> (<year>1998</year>)<article-title> Family Staphylinidae</article-title>. In: A distributional checklist of the beetles of Florida. In: <person-group><name name-style="western"><surname>Peck</surname><given-names>SB</given-names></name><name name-style="western"><surname>Thomas</surname><given-names>MC</given-names></name></person-group> (<role>Eds</role>) <source>Arthropods of Florida and Neighboring Land Areas</source>. <volume>16</volume>: <fpage>1</fpage>–<lpage>180</lpage>.</mixed-citation></ref><ref id="B19"><mixed-citation xmlns:xlink="http://www.w3.org/1999/xlink" xlink:type="simple"><person-group><name name-style="western"><surname>Campbell</surname><given-names>JM</given-names></name></person-group> (<year>1991</year>)<article-title> A revision of the genera <italic>Mycetoporus</italic> Mannerheimand <italic>Ischnosoma</italic> Stephens (Coleoptera: Staphylinidae: Tachyporinae) of North and Central America.</article-title><source>Memoirs of the Entomological Society of Canada</source><volume>156</volume>:<fpage>1</fpage>-<lpage>169</lpage>.</mixed-citation></ref></ref-list></tp:taxon-treatment>
