# Supplementary material for: Contributions to the faunistics and bionomics of Staphylinidae (Coleoptera) in northeastern North America: discoveries made through study of the University of Guelph Insect Collection, Ontario, Canada
Source: Zookeys. 2011 Jan 12;(75):29–68. doi: 10.3897/zookeys.75.767 (PMC3088045; doi:10.3897/zookeys.75.767)
Supplement: XML Treatment for Sepedophilus marshami [file zookeys.75.767-treatment5.xml]

<!DOCTYPE tp:taxon-treatment
  PUBLIC "-//TaxonX//DTD Taxonomic Treatment Publishing DTD v0 20100105//EN" "tax-treatment-NSO.dtd">
<tp:taxon-treatment xmlns:tp="http://www.plazi.org/taxpub"><tp:treatment-meta><mixed-citation publication-type="journal"><person-group><name><surname>Brunke</surname><given-names>Adam J.</given-names></name><name><surname>Marshall</surname><given-names>Stephen A.</given-names></name></person-group><article-title>Contributions to the faunistics and bionomics of Staphylinidae (Coleoptera) in northeastern  North America: discoveries made through study of the University of Guelph Insect Collection, Ontario, Canada</article-title><source>Zookeys</source><day>12</day><month>1</month><year>2011</year><volume>2011</volume><issue>75</issue><fpage>29</fpage><lpage>68</lpage><pub-id pub-id-type="doi">10.3897/zookeys.75.767</pub-id></mixed-citation></tp:treatment-meta><tp:nomenclature><tp:taxon-name>
                        	<tp:taxon-name-part taxon-name-part-type="genus">Sepedophilus</tp:taxon-name-part>
                        	<tp:taxon-name-part taxon-name-part-type="species">marshami</tp:taxon-name-part>
                        </tp:taxon-name><tp:taxon-authority>(Stephens, 1832)</tp:taxon-authority></tp:nomenclature><tp:treatment-sec sec-type="Materials"><title>Materials.</title><p><bold>UNITED STATES: NH: Coos Co.</bold>, Jefferson, under bark, 20-IV-2010, T. Murray (1).</p><p><bold>CANADA: ON: Essex Co.</bold>, Kingsville, 14-V-1973, R. Roughly (1); <bold>Waterloo Reg.</bold>, Blair, RARE, Cruickston Creek, yellow pan traps, 15 to 20-VI-2006, S.A. Marshall and M. Bergeron (1); Blair, Dickie Settlement Rd. nr. WhistleBear golf course, 43.373, -80.400, hedgerow, pitfall, 13-X-2009 (1), 10-XI-2009 (1), A. Brunke;Blair, Fountain St. S. nr Speed River, 43.391, -80.373, hedgerow, pitfall, 13-X-2009 (1), 10-XI-2009 (1);Blair, Whistlebare Rd. and Township Rd.1, 43.372, -80.362, hedgerow near soybean field, pitfall trap, 2-XI-2010 (2); <bold>Wellington Co.</bold>, Arkell, 27-IX-1986, L. Work (1); Belwood Lake, lake margin, fallen log overhang, 3-VI-2008, S.A. Marshall (1); Eramosa, Wellington County Rds. 124 and 29, 43.615, -80.215, hedgerow, pitfall, 4-V-2010, A. Brunke (1); Guelph, 19-V-1981, G.M. Grant (1); Guelph, in rotten wood, 20-IV-2007, S.P.L. Luk (1); Guelph, Preservation Park, under bark, 21-IX-2010, S.P.L. Luk (1).</p></tp:treatment-sec><tp:treatment-sec sec-type="Diagnosis"><title>Diagnosis.</title><p><tp:taxon-name>Sepedophilus marshami</tp:taxon-name> may be distinguished from all other members of the genus in eastern North America except <tp:taxon-name>Sepedophilus testaceus</tp:taxon-name> by the following combination of characters: body size large (&gt;2.3mm from clypeus to elytral apex); tergite seven with a white, apical, palisade fringe and at least one pair of bristles; elytra reddish but without distinct, reddish basal markings; middle-tibia with two apical spines (<xref ref-type="bibr" rid="B13">Campbell 1976</xref>). It differs from <tp:taxon-name>Sepedophilus testaceus</tp:taxon-name>, another exotic species in North America, by the distinctly elongate seventh antennomere, which is subquadrate to weakly transverse in <tp:taxon-name>Sepedophilus testaceus</tp:taxon-name>. Specimens of <tp:taxon-name>Sepedophilus testaceus</tp:taxon-name> with rather reddish elytra do exist but these individuals are uniformly pale, while in <tp:taxon-name>Sepedophilus marshami</tp:taxon-name> the pronotum is distinctly darker than the elytra.</p><p>This exotic, Palaearctic species was first collected in North America in Quebec in 1959 (<xref ref-type="bibr" rid="B13">Campbell 1976</xref>) and has since been detected in Nova Scotia (<xref ref-type="bibr" rid="B13">Campbell 1976</xref>) <!--PageBreak-->and New Brunswick (<xref ref-type="bibr" rid="B45">Majka and Klimaszewski 2008a</xref>). It was listed as questionably present in Ontario (<xref ref-type="bibr" rid="B39">Klimaszewski et al. 2010</xref>) but herein we confirm its widespread occurrence in the province as early as 1973 (<xref ref-type="fig" rid="F3">Map 5</xref>). We also newly record <tp:taxon-name>Sepedophilus marshami</tp:taxon-name> for the United States (New Hampshire). This species is widespread in the Palaearctic region (<xref ref-type="bibr" rid="B72">Smetana in Löbl and Smetana 2004</xref>). In the Nearctic region, <tp:taxon-name>Sepedophilus marshami</tp:taxon-name> is typically collected from leaf litter and under loose, fungusy bark in disturbed woodland fragments although it also inhabits debris along freshwater and marine shorelines (<xref ref-type="bibr" rid="B47">Majka et al. 2008</xref>) and open areas including raspberry fields and woodland edges (<xref ref-type="bibr" rid="B42">Levesque and Levesque 1995</xref>).<!--PageBreak--></p><fig id="F3" position="float" orientation="portrait"><label>Maps 5–8.</label><caption><p>Distribution in northeastern North America, sources of data other than DEBU are quoted in parentheses. <bold>5</bold> <tp:taxon-name>Sepedophilus marshami</tp:taxon-name> (Stephens) (<xref ref-type="bibr" rid="B13">Campbell 1976</xref>, <xref ref-type="bibr" rid="B42">Levesque and Levesque 1995</xref>, <xref ref-type="bibr" rid="B45">Majka and Klimaszewski 2008a</xref>) <bold>6</bold> <tp:taxon-name>Sepedophilus occultus</tp:taxon-name> (Casey) (<xref ref-type="bibr" rid="B13">Campbell 1976</xref>, <xref ref-type="bibr" rid="B55">Paquin and Dupérré 2001</xref>, <xref ref-type="bibr" rid="B65">Sikes 2003</xref>) <bold>7</bold> <tp:taxon-name>Sepedophilus opicus</tp:taxon-name> (Say) (<xref ref-type="bibr" rid="B13">Campbell 1976</xref>) <bold>8</bold> <tp:taxon-name>Sepedophilus versicolor</tp:taxon-name> (Casey) (<xref ref-type="bibr" rid="B13">Campbell 1976</xref>).</p></caption><graphic xmlns:xlink="http://www.w3.org/1999/xlink" xlink:href="ZooKeys-075-029-g003.jpg" position="float" orientation="portrait" xlink:type="simple"/></fig></tp:treatment-sec><ref-list><ref id="B13"><mixed-citation xmlns:xlink="http://www.w3.org/1999/xlink" xlink:type="simple"><person-group><name name-style="western"><surname>Campbell</surname><given-names>JM</given-names></name></person-group> (<year>1976</year>)<article-title> A revision of the genus <italic>Sepedophilus</italic> Gistel (Coleoptera: Staphylinidae) of America north of Mexico.</article-title><source>Memoirs of the Entomological Society of Canada</source><volume>99</volume>:<fpage>1</fpage>-<lpage>89</lpage>.</mixed-citation></ref><ref id="B45"><mixed-citation xmlns:xlink="http://www.w3.org/1999/xlink" xlink:type="simple"><person-group><name name-style="western"><surname>Majka</surname><given-names>CG</given-names></name><name name-style="western"><surname>Klimaszewski</surname><given-names>J</given-names></name></person-group> (<year>2008a</year>)<article-title> Introduced Staphylinidae (Coleoptera) in the Maritime provinces of Canada.</article-title><source>The Canadian Entomologist</source><volume>140</volume>:<fpage>48</fpage>-<lpage>72</lpage>.</mixed-citation></ref><ref id="B39"><mixed-citation xmlns:xlink="http://www.w3.org/1999/xlink" xlink:type="simple"><person-group><name name-style="western"><surname>Klimaszewski</surname><given-names>J</given-names></name><name name-style="western"><surname>Langor</surname><given-names>D</given-names></name><name name-style="western"><surname>Majka</surname><given-names>CG</given-names></name><name name-style="western"><surname>Bouchard</surname><given-names>P</given-names></name><name name-style="western"><surname>Bousquet</surname><given-names>Y</given-names></name><name name-style="western"><surname>Lesage</surname><given-names>L</given-names></name><name name-style="western"><surname>Smetana</surname><given-names>A</given-names></name><name name-style="western"><surname>Sylvestre</surname><given-names>P</given-names></name><name name-style="western"><surname>Pelletier</surname><given-names>G</given-names></name><name name-style="western"><surname>Davies</surname><given-names>A</given-names></name><name name-style="western"><surname>DesRochers</surname><given-names>P</given-names></name><name name-style="western"><surname>Goulet</surname><given-names>H</given-names></name><name name-style="western"><surname>Webster</surname><given-names>RP</given-names></name><name name-style="western"><surname>Sweeney</surname><given-names>J</given-names></name></person-group> (<year>2010</year>)<source> Review of adventive species of Coleoptera (Insecta) recorded from eastern Canada</source>. <publisher-name>Pensoft</publisher-name>, <publisher-loc>Sofia-Moscow</publisher-loc>, <lpage>272</lpage> pp.</mixed-citation></ref><ref id="B42"><mixed-citation xmlns:xlink="http://www.w3.org/1999/xlink" xlink:type="simple"><person-group><name name-style="western"><surname>Levesque</surname><given-names>C</given-names></name><name name-style="western"><surname>Levesque</surname><given-names>G-Y</given-names></name></person-group> (<year>1995</year>)<article-title> Abundance, Diversity and Dispersal Power of Rove Beetles (Coleoptera: Staphylinidae) in a Raspberry Plantation and Adjacent Sites in Eastern Canada.</article-title><source>Journal of the Kansas Entomological Society</source><volume>68</volume>:<fpage>355</fpage>-<lpage>370</lpage>.</mixed-citation></ref><ref id="B55"><mixed-citation xmlns:xlink="http://www.w3.org/1999/xlink" xlink:type="simple"><person-group><name name-style="western"><surname>Paquin</surname><given-names>P</given-names></name><name name-style="western"><surname>Dupérré</surname><given-names>N</given-names></name></person-group> (<year>2001</year>)<article-title> Beetles of the boreal: a faunistic survey carried out in western Quebec.</article-title><source>Proceedings of the Entomological Society of Ontario</source><volume>132</volume>:<fpage>57</fpage>-<lpage>98</lpage>.</mixed-citation></ref><ref id="B65"><mixed-citation xmlns:xlink="http://www.w3.org/1999/xlink" xlink:type="simple"><person-group><name name-style="western"><surname>Sikes</surname><given-names>DS</given-names></name></person-group> (<year>2003</year>)<article-title> The beetle fauna of the state of Rhode Island, USA (Coleoptera): 656 new state records.</article-title><source>Zootaxa</source><volume>340</volume>:<fpage>1</fpage>-<lpage>38</lpage>.</mixed-citation></ref><ref id="B72"><mixed-citation xmlns:xlink="http://www.w3.org/1999/xlink" xlink:type="simple"><person-group><name name-style="western"><surname>Smetana</surname><given-names>A</given-names></name></person-group> (<year>2004</year>)<article-title> Staphylininae</article-title>. In: <person-group><name name-style="western"><surname>Lobl</surname><given-names>I</given-names></name><name name-style="western"><surname>Smetana</surname><given-names>A</given-names></name></person-group> (<role>Eds</role>) <source>Catalogue of Palearctic Coleoptera</source>. <publisher-name>Apollo Books</publisher-name>, <publisher-loc>Stenstrup</publisher-loc>, <lpage>942</lpage> pp.</mixed-citation></ref><ref id="B47"><mixed-citation xmlns:xlink="http://www.w3.org/1999/xlink" xlink:type="simple"><person-group><name name-style="western"><surname>Majka</surname><given-names>CG</given-names></name><name name-style="western"><surname>Klimaszewski</surname><given-names>J</given-names></name><name name-style="western"><surname>Lauff</surname><given-names>RF</given-names></name></person-group> (<year>2008</year>)<article-title> The coastal rove beetles (Coleoptera, Staphylinidae) of Atlantic Canada: a survey and new records.</article-title><source>ZooKeys</source><volume>2</volume>:<fpage>115</fpage>-<lpage>150</lpage>.</mixed-citation></ref></ref-list></tp:taxon-treatment>
