# Supplementary material for: Contributions to the faunistics and bionomics of Staphylinidae (Coleoptera) in northeastern North America: discoveries made through study of the University of Guelph Insect Collection, Ontario, Canada
Source: Zookeys. 2011 Jan 12;(75):29–68. doi: 10.3897/zookeys.75.767 (PMC3088045; doi:10.3897/zookeys.75.767)
Supplement: XML Treatment for Sepedophilus occultus [file zookeys.75.767-treatment6.xml]

<!DOCTYPE tp:taxon-treatment
  PUBLIC "-//TaxonX//DTD Taxonomic Treatment Publishing DTD v0 20100105//EN" "tax-treatment-NSO.dtd">
<tp:taxon-treatment xmlns:tp="http://www.plazi.org/taxpub"><tp:treatment-meta><mixed-citation publication-type="journal"><person-group><name><surname>Brunke</surname><given-names>Adam J.</given-names></name><name><surname>Marshall</surname><given-names>Stephen A.</given-names></name></person-group><article-title>Contributions to the faunistics and bionomics of Staphylinidae (Coleoptera) in northeastern  North America: discoveries made through study of the University of Guelph Insect Collection, Ontario, Canada</article-title><source>Zookeys</source><day>12</day><month>1</month><year>2011</year><volume>2011</volume><issue>75</issue><fpage>29</fpage><lpage>68</lpage><pub-id pub-id-type="doi">10.3897/zookeys.75.767</pub-id></mixed-citation></tp:treatment-meta><tp:nomenclature><tp:taxon-name>
                        	<tp:taxon-name-part taxon-name-part-type="genus">Sepedophilus</tp:taxon-name-part>
                        	<tp:taxon-name-part taxon-name-part-type="species">occultus</tp:taxon-name-part>
                        </tp:taxon-name><tp:taxon-authority>(Casey, 1884)</tp:taxon-authority></tp:nomenclature><tp:treatment-sec sec-type="Materials"><title>Materials.</title><p><bold>CANADA: ON:</bold> <bold>Huron Co.</bold>, Benmiller, Sharpes Creek Line, 43.691, -81.608, hedgerow nr. creek, canopy trap in buckthorn, 22-VI-2009, A. Brunke (1); <bold>Elgin Co.</bold>, Orwell, 15-VI-1978, D. Morris (1); <bold>Essex Co.</bold>, Point Pelee Natl. Pk., wood area by W beach, malaise/pan traps, 10 to 23-IX-1999, O. Lonsdale (1); <bold>Hald.-Norfolk Reg.</bold>,Turkey Point Provincial Park, malaise trap, 3 to 28-VIII-2009, S. Paiero (1); <bold>Kent Co.</bold>, Rondeau Prov. Park, spicebush trail, 42°18'9N, 81°51'6W, Carolinian forest, WPT, 16to17-VI-2003, Paiero and Carscadden (1); <bold>Wellington Co.</bold>, Guelph, University arboretum nature reserve, ex. Beech litter, 3-V-2009, Brunke and Cheung (1); Guelph, Victoria Rd. and Conservation Line, 43.580, -80.275, hedgerow, pitfall, 2-VI-2009, A. Brunke (1).</p></tp:treatment-sec><tp:treatment-sec sec-type="Diagnosis"><title>Diagnosis.</title><p><tp:taxon-name>Sepedophilus occultus</tp:taxon-name> can be distinguished from other northeastern <tp:taxon-name>Sepedophilus</tp:taxon-name> with a reddish area at the base of each elytron by the combination of: basal abdominal segments with short bristles only; elytral epipleuron with few or no setae on its basal half; pronotum uniformly colored; elytra without coarse bristles laterally; apical ctenidium of mesotibia restricted to the apex (<xref ref-type="bibr" rid="B13">Campbell 1976</xref>). The individual from Kent County has a uniformly reddish body and may be slightly teneral. Similar specimens can be recognized by the unique combination of the elytral epipleuron with few or no setae on its basal half and the impunctate elytral apex.</p><p>This species is widely distributed in eastern North America and was previously known from Connecticut, District of Columbia, Georgia, Illinois, Iowa, Kentucky, Maryland, Massachusetts, Michigan, Mississippi, New Jersey, New York, Ohio, Pennsylvania (<xref ref-type="bibr" rid="B13">Campbell 1976</xref>), Missouri (<xref ref-type="bibr" rid="B74">Watrous 2008</xref>) Rhode Island (<xref ref-type="bibr" rid="B65">Sikes 2003</xref>), and Quebec (<xref ref-type="bibr" rid="B55">Paquin and Dupérré 2001</xref>). Herein we report it as new for Ontario (<xref ref-type="fig" rid="F3">Map 6</xref>). <tp:taxon-name>Sepedophilus occultus</tp:taxon-name> is a forest-dwelling species that has been collected mainly from leaf litter and under bark. Its presence in the Boreal Forest Region of Québec (<xref ref-type="bibr" rid="B55">Paquin and Dupérré 2001</xref>) is surprising considering its more southern distribution elsewhere but this probably reflects the inadequate knowledge of Canada’s boreal insect fauna rather than a disjunct population.</p></tp:treatment-sec><tp:treatment-sec><!--Section generated to contain objects referenced in tp:taxon-treatment.--><fig id="F3" position="float" orientation="portrait"><label>Maps 5–8.</label><caption><p>Distribution in northeastern North America, sources of data other than DEBU are quoted in parentheses. <bold>5</bold> <tp:taxon-name>Sepedophilus marshami</tp:taxon-name> (Stephens) (<xref ref-type="bibr" rid="B13">Campbell 1976</xref>, <xref ref-type="bibr" rid="B42">Levesque and Levesque 1995</xref>, <xref ref-type="bibr" rid="B45">Majka and Klimaszewski 2008a</xref>) <bold>6</bold> <tp:taxon-name>Sepedophilus occultus</tp:taxon-name> (Casey) (<xref ref-type="bibr" rid="B13">Campbell 1976</xref>, <xref ref-type="bibr" rid="B55">Paquin and Dupérré 2001</xref>, <xref ref-type="bibr" rid="B65">Sikes 2003</xref>) <bold>7</bold> <tp:taxon-name>Sepedophilus opicus</tp:taxon-name> (Say) (<xref ref-type="bibr" rid="B13">Campbell 1976</xref>) <bold>8</bold> <tp:taxon-name>Sepedophilus versicolor</tp:taxon-name> (Casey) (<xref ref-type="bibr" rid="B13">Campbell 1976</xref>).</p></caption><graphic xmlns:xlink="http://www.w3.org/1999/xlink" xlink:href="ZooKeys-075-029-g003.jpg" position="float" orientation="portrait" xlink:type="simple"/></fig></tp:treatment-sec><ref-list><ref id="B13"><mixed-citation xmlns:xlink="http://www.w3.org/1999/xlink" xlink:type="simple"><person-group><name name-style="western"><surname>Campbell</surname><given-names>JM</given-names></name></person-group> (<year>1976</year>)<article-title> A revision of the genus <italic>Sepedophilus</italic> Gistel (Coleoptera: Staphylinidae) of America north of Mexico.</article-title><source>Memoirs of the Entomological Society of Canada</source><volume>99</volume>:<fpage>1</fpage>-<lpage>89</lpage>.</mixed-citation></ref><ref id="B74"><mixed-citation xmlns:xlink="http://www.w3.org/1999/xlink" xlink:type="simple"><person-group><name name-style="western"><surname>Watrous</surname><given-names>L</given-names></name></person-group> (<year>2008</year>)<source> Contribution to the Taxonomic Inventory of Coleoptera at Cuivre River State Park</source>, <publisher-name>Lincoln Co., MO. Missouri Department of Natural Resources</publisher-name>, <publisher-loc>Ballwin, Mo.</publisher-loc>, <lpage>17</lpage> pp.</mixed-citation></ref><ref id="B65"><mixed-citation xmlns:xlink="http://www.w3.org/1999/xlink" xlink:type="simple"><person-group><name name-style="western"><surname>Sikes</surname><given-names>DS</given-names></name></person-group> (<year>2003</year>)<article-title> The beetle fauna of the state of Rhode Island, USA (Coleoptera): 656 new state records.</article-title><source>Zootaxa</source><volume>340</volume>:<fpage>1</fpage>-<lpage>38</lpage>.</mixed-citation></ref><ref id="B55"><mixed-citation xmlns:xlink="http://www.w3.org/1999/xlink" xlink:type="simple"><person-group><name name-style="western"><surname>Paquin</surname><given-names>P</given-names></name><name name-style="western"><surname>Dupérré</surname><given-names>N</given-names></name></person-group> (<year>2001</year>)<article-title> Beetles of the boreal: a faunistic survey carried out in western Quebec.</article-title><source>Proceedings of the Entomological Society of Ontario</source><volume>132</volume>:<fpage>57</fpage>-<lpage>98</lpage>.</mixed-citation></ref><ref id="B42"><mixed-citation xmlns:xlink="http://www.w3.org/1999/xlink" xlink:type="simple"><person-group><name name-style="western"><surname>Levesque</surname><given-names>C</given-names></name><name name-style="western"><surname>Levesque</surname><given-names>G-Y</given-names></name></person-group> (<year>1995</year>)<article-title> Abundance, Diversity and Dispersal Power of Rove Beetles (Coleoptera: Staphylinidae) in a Raspberry Plantation and Adjacent Sites in Eastern Canada.</article-title><source>Journal of the Kansas Entomological Society</source><volume>68</volume>:<fpage>355</fpage>-<lpage>370</lpage>.</mixed-citation></ref><ref id="B45"><mixed-citation xmlns:xlink="http://www.w3.org/1999/xlink" xlink:type="simple"><person-group><name name-style="western"><surname>Majka</surname><given-names>CG</given-names></name><name name-style="western"><surname>Klimaszewski</surname><given-names>J</given-names></name></person-group> (<year>2008a</year>)<article-title> Introduced Staphylinidae (Coleoptera) in the Maritime provinces of Canada.</article-title><source>The Canadian Entomologist</source><volume>140</volume>:<fpage>48</fpage>-<lpage>72</lpage>.</mixed-citation></ref></ref-list></tp:taxon-treatment>
