# Supplementary material for: Contributions to the faunistics and bionomics of Staphylinidae (Coleoptera) in northeastern North America: discoveries made through study of the University of Guelph Insect Collection, Ontario, Canada
Source: Zookeys. 2011 Jan 12;(75):29–68. doi: 10.3897/zookeys.75.767 (PMC3088045; doi:10.3897/zookeys.75.767)
Supplement: XML Treatment for Sepedophilus opicus [file zookeys.75.767-treatment7.xml]

<!DOCTYPE tp:taxon-treatment
  PUBLIC "-//TaxonX//DTD Taxonomic Treatment Publishing DTD v0 20100105//EN" "tax-treatment-NSO.dtd">
<tp:taxon-treatment xmlns:tp="http://www.plazi.org/taxpub"><tp:treatment-meta><mixed-citation publication-type="journal"><person-group><name><surname>Brunke</surname><given-names>Adam J.</given-names></name><name><surname>Marshall</surname><given-names>Stephen A.</given-names></name></person-group><article-title>Contributions to the faunistics and bionomics of Staphylinidae (Coleoptera) in northeastern  North America: discoveries made through study of the University of Guelph Insect Collection, Ontario, Canada</article-title><source>Zookeys</source><day>12</day><month>1</month><year>2011</year><volume>2011</volume><issue>75</issue><fpage>29</fpage><lpage>68</lpage><pub-id pub-id-type="doi">10.3897/zookeys.75.767</pub-id></mixed-citation></tp:treatment-meta><tp:nomenclature><tp:taxon-name>
                        	<tp:taxon-name-part taxon-name-part-type="genus">Sepedophilus</tp:taxon-name-part>
                        	<tp:taxon-name-part taxon-name-part-type="species">opicus</tp:taxon-name-part>
                        </tp:taxon-name><tp:taxon-authority>(Say, 1834)</tp:taxon-authority></tp:nomenclature><tp:treatment-sec sec-type="Materials"><title>Materials.</title><p><bold>CANADA: ON: Hald.-Norfolk Reg.</bold>, Backus Tract Woods, sifting leaf litter under mushrooms, 7-VI-2009, A. Brunke and L. DesMarteaux (5); Backus Tract Woods, sifted litter in sugar maple-dominated, mesic forest, 2-IV-2010, A. Brunke (1); <bold>Kent Co.</bold>, Rondeau Prov. Pk., spicebush trail, carolinian forest, malaise, 16 to 29-VII-2003, S. Marshall et al. (1); Rondeau Prov. Pk., south point trail, slough forest, sifting leaf litter, 27-IX-2009, A. Brunke and D.K.B. Cheung (1). <bold>Lambton Co.,</bold> Pinery Prov. Pk., Carolinian Trail, hardwood forest, litter around white pines, 17-IV-2010, A. Brunke (3).</p></tp:treatment-sec><tp:treatment-sec sec-type="Diagnosis"><title>Diagnosis.</title><p><tp:taxon-name>Sepedophilus opicus</tp:taxon-name> can be distinguished from other members of genus in northeastern North America by a combination of: base of elytra with reddish markings<!--PageBreak--> extending laterally to the margin; basal abdominal segments with long bristles; elytral epipleuron uniformly setose; pronotal microsculpture distinct (<xref ref-type="bibr" rid="B13">Campbell 1976</xref>).</p><p>This widely distributed species is known from Alabama, Florida, Illinois, Indiana, Iowa, Maryland, Massachusetts, Michigan, Missouri, New Jersey, New York, North Carolina, Pennsylvania, Québec, Texas, and Virginia (<xref ref-type="bibr" rid="B13">Campbell 1976</xref>). Herein we newly record it from Ontario (<xref ref-type="fig" rid="F3">Map 7</xref>). <tp:taxon-name>Sepedophilus opicus</tp:taxon-name> appears to be confined to deciduous forests in litter, under bark and on mushrooms, and reaches its northern distributional limit in southern Canada. A large number of individuals were found on fresh mushrooms (~35, 5 taken as vouchers) in Backus Tract Woods, Ontario and this may be a preferred microhabitat.</p></tp:treatment-sec><tp:treatment-sec><!--Section generated to contain objects referenced in tp:taxon-treatment.--><fig id="F3" position="float" orientation="portrait"><label>Maps 5–8.</label><caption><p>Distribution in northeastern North America, sources of data other than DEBU are quoted in parentheses. <bold>5</bold> <tp:taxon-name>Sepedophilus marshami</tp:taxon-name> (Stephens) (<xref ref-type="bibr" rid="B13">Campbell 1976</xref>, <xref ref-type="bibr" rid="B42">Levesque and Levesque 1995</xref>, <xref ref-type="bibr" rid="B45">Majka and Klimaszewski 2008a</xref>) <bold>6</bold> <tp:taxon-name>Sepedophilus occultus</tp:taxon-name> (Casey) (<xref ref-type="bibr" rid="B13">Campbell 1976</xref>, <xref ref-type="bibr" rid="B55">Paquin and Dupérré 2001</xref>, <xref ref-type="bibr" rid="B65">Sikes 2003</xref>) <bold>7</bold> <tp:taxon-name>Sepedophilus opicus</tp:taxon-name> (Say) (<xref ref-type="bibr" rid="B13">Campbell 1976</xref>) <bold>8</bold> <tp:taxon-name>Sepedophilus versicolor</tp:taxon-name> (Casey) (<xref ref-type="bibr" rid="B13">Campbell 1976</xref>).</p></caption><graphic xmlns:xlink="http://www.w3.org/1999/xlink" xlink:href="ZooKeys-075-029-g003.jpg" position="float" orientation="portrait" xlink:type="simple"/></fig></tp:treatment-sec><ref-list><ref id="B13"><mixed-citation xmlns:xlink="http://www.w3.org/1999/xlink" xlink:type="simple"><person-group><name name-style="western"><surname>Campbell</surname><given-names>JM</given-names></name></person-group> (<year>1976</year>)<article-title> A revision of the genus <italic>Sepedophilus</italic> Gistel (Coleoptera: Staphylinidae) of America north of Mexico.</article-title><source>Memoirs of the Entomological Society of Canada</source><volume>99</volume>:<fpage>1</fpage>-<lpage>89</lpage>.</mixed-citation></ref><ref id="B42"><mixed-citation xmlns:xlink="http://www.w3.org/1999/xlink" xlink:type="simple"><person-group><name name-style="western"><surname>Levesque</surname><given-names>C</given-names></name><name name-style="western"><surname>Levesque</surname><given-names>G-Y</given-names></name></person-group> (<year>1995</year>)<article-title> Abundance, Diversity and Dispersal Power of Rove Beetles (Coleoptera: Staphylinidae) in a Raspberry Plantation and Adjacent Sites in Eastern Canada.</article-title><source>Journal of the Kansas Entomological Society</source><volume>68</volume>:<fpage>355</fpage>-<lpage>370</lpage>.</mixed-citation></ref><ref id="B45"><mixed-citation xmlns:xlink="http://www.w3.org/1999/xlink" xlink:type="simple"><person-group><name name-style="western"><surname>Majka</surname><given-names>CG</given-names></name><name name-style="western"><surname>Klimaszewski</surname><given-names>J</given-names></name></person-group> (<year>2008a</year>)<article-title> Introduced Staphylinidae (Coleoptera) in the Maritime provinces of Canada.</article-title><source>The Canadian Entomologist</source><volume>140</volume>:<fpage>48</fpage>-<lpage>72</lpage>.</mixed-citation></ref><ref id="B55"><mixed-citation xmlns:xlink="http://www.w3.org/1999/xlink" xlink:type="simple"><person-group><name name-style="western"><surname>Paquin</surname><given-names>P</given-names></name><name name-style="western"><surname>Dupérré</surname><given-names>N</given-names></name></person-group> (<year>2001</year>)<article-title> Beetles of the boreal: a faunistic survey carried out in western Quebec.</article-title><source>Proceedings of the Entomological Society of Ontario</source><volume>132</volume>:<fpage>57</fpage>-<lpage>98</lpage>.</mixed-citation></ref><ref id="B65"><mixed-citation xmlns:xlink="http://www.w3.org/1999/xlink" xlink:type="simple"><person-group><name name-style="western"><surname>Sikes</surname><given-names>DS</given-names></name></person-group> (<year>2003</year>)<article-title> The beetle fauna of the state of Rhode Island, USA (Coleoptera): 656 new state records.</article-title><source>Zootaxa</source><volume>340</volume>:<fpage>1</fpage>-<lpage>38</lpage>.</mixed-citation></ref></ref-list></tp:taxon-treatment>
