# Supplementary material for: Contributions to the faunistics and bionomics of Staphylinidae (Coleoptera) in northeastern North America: discoveries made through study of the University of Guelph Insect Collection, Ontario, Canada
Source: Zookeys. 2011 Jan 12;(75):29–68. doi: 10.3897/zookeys.75.767 (PMC3088045; doi:10.3897/zookeys.75.767)
Supplement: XML Treatment for Sepedophilus versicolor [file zookeys.75.767-treatment8.xml]

<!DOCTYPE tp:taxon-treatment
  PUBLIC "-//TaxonX//DTD Taxonomic Treatment Publishing DTD v0 20100105//EN" "tax-treatment-NSO.dtd">
<tp:taxon-treatment xmlns:tp="http://www.plazi.org/taxpub"><tp:treatment-meta><mixed-citation publication-type="journal"><person-group><name><surname>Brunke</surname><given-names>Adam J.</given-names></name><name><surname>Marshall</surname><given-names>Stephen A.</given-names></name></person-group><article-title>Contributions to the faunistics and bionomics of Staphylinidae (Coleoptera) in northeastern  North America: discoveries made through study of the University of Guelph Insect Collection, Ontario, Canada</article-title><source>Zookeys</source><day>12</day><month>1</month><year>2011</year><volume>2011</volume><issue>75</issue><fpage>29</fpage><lpage>68</lpage><pub-id pub-id-type="doi">10.3897/zookeys.75.767</pub-id></mixed-citation></tp:treatment-meta><tp:nomenclature><tp:taxon-name>
                        	<tp:taxon-name-part taxon-name-part-type="genus">Sepedophilus</tp:taxon-name-part>
                        	<tp:taxon-name-part taxon-name-part-type="species">versicolor</tp:taxon-name-part>
                        </tp:taxon-name><tp:taxon-authority>(Casey, 1884)</tp:taxon-authority></tp:nomenclature><tp:treatment-sec sec-type="Materials"><title>Materials.</title><p><bold>CANADA: ON: Kent Co.</bold>, Rondeau Prov. Pk., spicebush trail, Carolinian forest, malaise, 3 to 16-VII-2003 (1), 15-VIII to 7-IX-2003 (1), Marshall et al., 16 to 29-VII-2003, S.A. Marshall (1).</p></tp:treatment-sec><tp:treatment-sec sec-type="Diagnosis"><title>Diagnosis. </title><p><tp:taxon-name>Sepedophilus versicolor</tp:taxon-name> can be easily separated from others of the genus except <tp:taxon-name>Sepedophilus crassus</tp:taxon-name> and <tp:taxon-name>Sepedophilus ctenidialis</tp:taxon-name> by the apical ctenidium of the mesotibia, which extends upwards along the lateral edge (<xref ref-type="bibr" rid="B13">Campbell 1976</xref>). It is best distinguished from <tp:taxon-name>Sepedophilus crassus</tp:taxon-name> and <tp:taxon-name>Sepedophilus ctenidialis</tp:taxon-name> by the combination of: abdominal sternites four to six with three lateral bristles; abdominal sternites five and six with only one bristle at each side of the midline; smaller size (2.0–2.5mm from clypeus to elytral apex).</p><p>This species is broadly distributed in eastern North America and was previously known from District of Columbia, Florida, Georgia, Illinois, Iowa, Kansas, Kentucky, Maryland, Massachusetts, Michigan, Minnesota, Missouri, New Hampshire, New Jersey, New York, North Carolina, Ohio, Pennsylvania, South Carolina, and Virginia (<xref ref-type="bibr" rid="B13">Campbell 1976</xref>). Herein we newly record it from Canada (Ontario) (<xref ref-type="fig" rid="F3">Map 8</xref>). This species apparently reaches its northern limit in Ontario’s Carolinian forests. Little is known about its bionomics although it has been found on mushrooms (<xref ref-type="bibr" rid="B13">Campbell 1976</xref>) like the related <tp:taxon-name>Sepedophilus crassus</tp:taxon-name> and in a ‘rotten stump with a small nest’ (<xref ref-type="bibr" rid="B74">Watrous 2008</xref>).</p></tp:treatment-sec><tp:treatment-sec><!--Section generated to contain objects referenced in tp:taxon-treatment.--><fig id="F3" position="float" orientation="portrait"><label>Maps 5–8.</label><caption><p>Distribution in northeastern North America, sources of data other than DEBU are quoted in parentheses. <bold>5</bold> <tp:taxon-name>Sepedophilus marshami</tp:taxon-name> (Stephens) (<xref ref-type="bibr" rid="B13">Campbell 1976</xref>, <xref ref-type="bibr" rid="B42">Levesque and Levesque 1995</xref>, <xref ref-type="bibr" rid="B45">Majka and Klimaszewski 2008a</xref>) <bold>6</bold> <tp:taxon-name>Sepedophilus occultus</tp:taxon-name> (Casey) (<xref ref-type="bibr" rid="B13">Campbell 1976</xref>, <xref ref-type="bibr" rid="B55">Paquin and Dupérré 2001</xref>, <xref ref-type="bibr" rid="B65">Sikes 2003</xref>) <bold>7</bold> <tp:taxon-name>Sepedophilus opicus</tp:taxon-name> (Say) (<xref ref-type="bibr" rid="B13">Campbell 1976</xref>) <bold>8</bold> <tp:taxon-name>Sepedophilus versicolor</tp:taxon-name> (Casey) (<xref ref-type="bibr" rid="B13">Campbell 1976</xref>).</p></caption><graphic xmlns:xlink="http://www.w3.org/1999/xlink" xlink:href="ZooKeys-075-029-g003.jpg" position="float" orientation="portrait" xlink:type="simple"/></fig></tp:treatment-sec><ref-list><ref id="B13"><mixed-citation xmlns:xlink="http://www.w3.org/1999/xlink" xlink:type="simple"><person-group><name name-style="western"><surname>Campbell</surname><given-names>JM</given-names></name></person-group> (<year>1976</year>)<article-title> A revision of the genus <italic>Sepedophilus</italic> Gistel (Coleoptera: Staphylinidae) of America north of Mexico.</article-title><source>Memoirs of the Entomological Society of Canada</source><volume>99</volume>:<fpage>1</fpage>-<lpage>89</lpage>.</mixed-citation></ref><ref id="B42"><mixed-citation xmlns:xlink="http://www.w3.org/1999/xlink" xlink:type="simple"><person-group><name name-style="western"><surname>Levesque</surname><given-names>C</given-names></name><name name-style="western"><surname>Levesque</surname><given-names>G-Y</given-names></name></person-group> (<year>1995</year>)<article-title> Abundance, Diversity and Dispersal Power of Rove Beetles (Coleoptera: Staphylinidae) in a Raspberry Plantation and Adjacent Sites in Eastern Canada.</article-title><source>Journal of the Kansas Entomological Society</source><volume>68</volume>:<fpage>355</fpage>-<lpage>370</lpage>.</mixed-citation></ref><ref id="B45"><mixed-citation xmlns:xlink="http://www.w3.org/1999/xlink" xlink:type="simple"><person-group><name name-style="western"><surname>Majka</surname><given-names>CG</given-names></name><name name-style="western"><surname>Klimaszewski</surname><given-names>J</given-names></name></person-group> (<year>2008a</year>)<article-title> Introduced Staphylinidae (Coleoptera) in the Maritime provinces of Canada.</article-title><source>The Canadian Entomologist</source><volume>140</volume>:<fpage>48</fpage>-<lpage>72</lpage>.</mixed-citation></ref><ref id="B55"><mixed-citation xmlns:xlink="http://www.w3.org/1999/xlink" xlink:type="simple"><person-group><name name-style="western"><surname>Paquin</surname><given-names>P</given-names></name><name name-style="western"><surname>Dupérré</surname><given-names>N</given-names></name></person-group> (<year>2001</year>)<article-title> Beetles of the boreal: a faunistic survey carried out in western Quebec.</article-title><source>Proceedings of the Entomological Society of Ontario</source><volume>132</volume>:<fpage>57</fpage>-<lpage>98</lpage>.</mixed-citation></ref><ref id="B65"><mixed-citation xmlns:xlink="http://www.w3.org/1999/xlink" xlink:type="simple"><person-group><name name-style="western"><surname>Sikes</surname><given-names>DS</given-names></name></person-group> (<year>2003</year>)<article-title> The beetle fauna of the state of Rhode Island, USA (Coleoptera): 656 new state records.</article-title><source>Zootaxa</source><volume>340</volume>:<fpage>1</fpage>-<lpage>38</lpage>.</mixed-citation></ref><ref id="B74"><mixed-citation xmlns:xlink="http://www.w3.org/1999/xlink" xlink:type="simple"><person-group><name name-style="western"><surname>Watrous</surname><given-names>L</given-names></name></person-group> (<year>2008</year>)<source> Contribution to the Taxonomic Inventory of Coleoptera at Cuivre River State Park</source>, <publisher-name>Lincoln Co., MO. Missouri Department of Natural Resources</publisher-name>, <publisher-loc>Ballwin, Mo.</publisher-loc>, <lpage>17</lpage> pp.</mixed-citation></ref></ref-list></tp:taxon-treatment>
