# Supplementary material for: Contributions to the faunistics and bionomics of Staphylinidae (Coleoptera) in northeastern North America: discoveries made through study of the University of Guelph Insect Collection, Ontario, Canada
Source: Zookeys. 2011 Jan 12;(75):29–68. doi: 10.3897/zookeys.75.767 (PMC3088045; doi:10.3897/zookeys.75.767)
Supplement: XML Treatment for Tachinus corticinus [file zookeys.75.767-treatment9.xml]

<!DOCTYPE tp:taxon-treatment
  PUBLIC "-//TaxonX//DTD Taxonomic Treatment Publishing DTD v0 20100105//EN" "tax-treatment-NSO.dtd">
<tp:taxon-treatment xmlns:tp="http://www.plazi.org/taxpub"><tp:treatment-meta><mixed-citation publication-type="journal"><person-group><name><surname>Brunke</surname><given-names>Adam J.</given-names></name><name><surname>Marshall</surname><given-names>Stephen A.</given-names></name></person-group><article-title>Contributions to the faunistics and bionomics of Staphylinidae (Coleoptera) in northeastern  North America: discoveries made through study of the University of Guelph Insect Collection, Ontario, Canada</article-title><source>Zookeys</source><day>12</day><month>1</month><year>2011</year><volume>2011</volume><issue>75</issue><fpage>29</fpage><lpage>68</lpage><pub-id pub-id-type="doi">10.3897/zookeys.75.767</pub-id></mixed-citation></tp:treatment-meta><tp:nomenclature><tp:taxon-name>
                        	<tp:taxon-name-part taxon-name-part-type="genus">Tachinus</tp:taxon-name-part>
                        	<tp:taxon-name-part taxon-name-part-type="species">corticinus</tp:taxon-name-part>
                        </tp:taxon-name><tp:taxon-authority>(Gravenhorst, 1802)</tp:taxon-authority></tp:nomenclature><tp:treatment-sec sec-type="Materials"><title>Materials.</title><p><bold>UNITED STATES: MA: Middlesex Co.</bold>, Groton, 22-IV-2010, T. Murray (1).</p></tp:treatment-sec><tp:treatment-sec sec-type="Diagnosis"><title>Diagnosis.</title><p><tp:taxon-name>Tachinus corticinus</tp:taxon-name> is easily distinguished from congeners in northeastern North America by the combination of: pronotum and elytra lacking microsculpture; pronotum with at least borders paler than head; female tergite eight with all lobes of similar size; male sternite seven without apical lobes; small size (3.00–3.75 mm from clypeus to apex of elytra).</p><p>This exotic species was first collected in North America in St. Cyrville, Québec in 1967 and was first recognized in North America by <xref ref-type="bibr" rid="B12">Campbell (1975)</xref>. Since then it has been detected in Vermont, Pennsylvania (<xref ref-type="bibr" rid="B10">Byers et al. 2000</xref>), Nova Scotia (<xref ref-type="bibr" rid="B64">Schülke 2006</xref>)<!--PageBreak-->, New Brunswick, Prince Edward Island (<xref ref-type="bibr" rid="B45">Majka and Klimaszewski 2008a</xref>) and Ontario (<xref ref-type="bibr" rid="B7">Brunke et al. 2009</xref>). Herein we record it as new for Massachusetts (<xref ref-type="fig" rid="F4">Map 9</xref>). <tp:taxon-name>Tachinus corticinus</tp:taxon-name> is widespread in the Palaearctic region (<xref ref-type="bibr" rid="B72">Smetana in Löbl and Smetana 2004</xref>) and has been collected in a variety of open and forested habitats. Although most individuals captured in Hannover, Germany were brachypterous (<xref ref-type="bibr" rid="B1">Assing 1992</xref>), <xref ref-type="bibr" rid="B42">Levesque and Levesque (1995)</xref> found that nearly all individuals captured in Québec raspberry fields were fully winged. All specimens deposited in DEBU were found to be brachypterous but fully winged individuals do exist in Ontario as <tp:taxon-name>Tachinus corticinus</tp:taxon-name> was captured in small numbers in raised pan traps (A. Brunke <italic>unpublished data</italic>).</p><!--PageBreak--><fig id="F4" position="float" orientation="portrait"><label>Maps 9–12.</label><caption><p>Distribution in northeastern North America, sources of data other than DEBU are quoted in parentheses. <bold>9</bold> <tp:taxon-name>Tachinus corticinus</tp:taxon-name> (Gravenhorst) (<xref ref-type="bibr" rid="B12">Campbell 1975</xref>, <xref ref-type="bibr" rid="B42">Levesque and Levesque 1995</xref>, <xref ref-type="bibr" rid="B10">Byers et al. 2000</xref> <xref ref-type="bibr" rid="B45">Majka and Klimaszewski 2008a</xref>, <xref ref-type="bibr" rid="B7">Brunke et al. 2009</xref>) <bold>10</bold> <tp:taxon-name>Tachyporus browni</tp:taxon-name> Campbell (<xref ref-type="bibr" rid="B15">Campbell 1979</xref>, <xref ref-type="bibr" rid="B37">Klimaszewski et al. 2005</xref>) <bold>11</bold> <tp:taxon-name>Tachyporus ornatus</tp:taxon-name> Campbell (<xref ref-type="bibr" rid="B15">Campbell 1979</xref>) <bold>12</bold> <tp:taxon-name>Bledius neglectus</tp:taxon-name> Casey (<xref ref-type="bibr" rid="B32">Herman 1976</xref>, <xref ref-type="bibr" rid="B47">Majka et al. 2008</xref>).</p></caption><graphic xmlns:xlink="http://www.w3.org/1999/xlink" xlink:href="ZooKeys-075-029-g004.jpg" position="float" orientation="portrait" xlink:type="simple"/></fig></tp:treatment-sec><ref-list><ref id="B12"><mixed-citation xmlns:xlink="http://www.w3.org/1999/xlink" xlink:type="simple"><person-group><name name-style="western"><surname>Campbell</surname><given-names>JM</given-names></name></person-group> (<year>1975</year>)<article-title> New species and record of <italic>Tachinus</italic> (Coleoptera: Staphylinidae) from North America.</article-title><source>The Canadian Entomologist</source><volume>107</volume>:<fpage>87</fpage>-<lpage>94</lpage>.</mixed-citation></ref><ref id="B10"><mixed-citation xmlns:xlink="http://www.w3.org/1999/xlink" xlink:type="simple"><person-group><name name-style="western"><surname>Byers</surname><given-names>RA</given-names></name><name name-style="western"><surname>Barker</surname><given-names>GM</given-names></name><name name-style="western"><surname>Davidson</surname><given-names>RL</given-names></name><name name-style="western"><surname>Hoebeke</surname><given-names>ER</given-names></name><name name-style="western"><surname>Sanderson</surname><given-names>MA</given-names></name></person-group> (<year>2000</year>)<article-title> Richness and abundance of Carabidae and Staphylinidae (Coleoptera) in northeastern dairy pastures under intensive grazing.</article-title><source>The Great Lakes Entomologist</source><volume>33</volume>:<fpage>81</fpage>-<lpage>106</lpage>.</mixed-citation></ref><ref id="B64"><mixed-citation xmlns:xlink="http://www.w3.org/1999/xlink" xlink:type="simple"><person-group><name name-style="western"><surname>Schülke</surname><given-names>M</given-names></name></person-group> (<year>2006</year>)<article-title> <italic>Tachinus corticinus</italic> Gravenhorst - in Nova Scotia (Canada) (Coleoptera, Staphylinidae)</article-title>. <source>Entomologische Blätter</source><volume>101</volume>: <lpage>106</lpage>.</mixed-citation></ref><ref id="B45"><mixed-citation xmlns:xlink="http://www.w3.org/1999/xlink" xlink:type="simple"><person-group><name name-style="western"><surname>Majka</surname><given-names>CG</given-names></name><name name-style="western"><surname>Klimaszewski</surname><given-names>J</given-names></name></person-group> (<year>2008a</year>)<article-title> Introduced Staphylinidae (Coleoptera) in the Maritime provinces of Canada.</article-title><source>The Canadian Entomologist</source><volume>140</volume>:<fpage>48</fpage>-<lpage>72</lpage>.</mixed-citation></ref><ref id="B7"><mixed-citation xmlns:xlink="http://www.w3.org/1999/xlink" xlink:type="simple"><person-group><name name-style="western"><surname>Brunke</surname><given-names>AJ</given-names></name><name name-style="western"><surname>Bahlai</surname><given-names>CA</given-names></name><name name-style="western"><surname>Sears</surname><given-names>MK</given-names></name><name name-style="western"><surname>Hallett</surname><given-names>RH</given-names></name></person-group> (<year>2009</year>)<article-title> Generalist predators (Coleoptera: Carabidae, Staphylinidae) associated with millipede populations in sweet potato and carrot fields and implications for millipede management.</article-title><source>Environmental Entomology</source><volume>38</volume>:<fpage>1106</fpage>-<lpage>1116</lpage>.</mixed-citation></ref><ref id="B42"><mixed-citation xmlns:xlink="http://www.w3.org/1999/xlink" xlink:type="simple"><person-group><name name-style="western"><surname>Levesque</surname><given-names>C</given-names></name><name name-style="western"><surname>Levesque</surname><given-names>G-Y</given-names></name></person-group> (<year>1995</year>)<article-title> Abundance, Diversity and Dispersal Power of Rove Beetles (Coleoptera: Staphylinidae) in a Raspberry Plantation and Adjacent Sites in Eastern Canada.</article-title><source>Journal of the Kansas Entomological Society</source><volume>68</volume>:<fpage>355</fpage>-<lpage>370</lpage>.</mixed-citation></ref><ref id="B15"><mixed-citation xmlns:xlink="http://www.w3.org/1999/xlink" xlink:type="simple"><person-group><name name-style="western"><surname>Campbell</surname><given-names>JM</given-names></name></person-group> (<year>1979</year>)<article-title> A revision of the genus <italic>Tachyporus</italic> Gravenhorst (Coleoptera: Staphylinidae) of North America.</article-title><source>Memoirs of the Entomological Society of Canada</source><volume>109</volume>:<fpage>1</fpage>-<lpage>95</lpage>.</mixed-citation></ref><ref id="B37"><mixed-citation xmlns:xlink="http://www.w3.org/1999/xlink" xlink:type="simple"><person-group><name name-style="western"><surname>Klimaszewski</surname><given-names>J</given-names></name><name name-style="western"><surname>Sweeney</surname><given-names>J</given-names></name><name name-style="western"><surname>Price</surname><given-names>J</given-names></name><name name-style="western"><surname>Pelletier</surname><given-names>G</given-names></name></person-group> (<year>2005</year>)<article-title> Rove beetles (Coleoptera: Staphylinidae) in red spruce stands, eastern Canada: diversity, abundance, and descriptions of new species.</article-title><source>The Canadian Entomologist</source><volume>137</volume>:<fpage>1</fpage>-<lpage>48</lpage>.</mixed-citation></ref><ref id="B32"><mixed-citation xmlns:xlink="http://www.w3.org/1999/xlink" xlink:type="simple"><person-group><name name-style="western"><surname>Herman</surname><given-names>L</given-names></name></person-group> (<year>1976</year>)<article-title> Revision of <italic>Bledius</italic> and related genera. Part II. The <italic>armatus, basalis,</italic> and <italic>mandibularis</italic> (Coleoptera, Staphylinidae, Oxytelinae).</article-title><source>Bulletin of the American Museum of Natural History</source><volume>157</volume>:<fpage>71</fpage>-<lpage>172</lpage>.</mixed-citation></ref><ref id="B47"><mixed-citation xmlns:xlink="http://www.w3.org/1999/xlink" xlink:type="simple"><person-group><name name-style="western"><surname>Majka</surname><given-names>CG</given-names></name><name name-style="western"><surname>Klimaszewski</surname><given-names>J</given-names></name><name name-style="western"><surname>Lauff</surname><given-names>RF</given-names></name></person-group> (<year>2008</year>)<article-title> The coastal rove beetles (Coleoptera, Staphylinidae) of Atlantic Canada: a survey and new records.</article-title><source>ZooKeys</source><volume>2</volume>:<fpage>115</fpage>-<lpage>150</lpage>.</mixed-citation></ref><ref id="B72"><mixed-citation xmlns:xlink="http://www.w3.org/1999/xlink" xlink:type="simple"><person-group><name name-style="western"><surname>Smetana</surname><given-names>A</given-names></name></person-group> (<year>2004</year>)<article-title> Staphylininae</article-title>. In: <person-group><name name-style="western"><surname>Lobl</surname><given-names>I</given-names></name><name name-style="western"><surname>Smetana</surname><given-names>A</given-names></name></person-group> (<role>Eds</role>) <source>Catalogue of Palearctic Coleoptera</source>. <publisher-name>Apollo Books</publisher-name>, <publisher-loc>Stenstrup</publisher-loc>, <lpage>942</lpage> pp.</mixed-citation></ref><ref id="B1"><mixed-citation xmlns:xlink="http://www.w3.org/1999/xlink" xlink:type="simple"><person-group><name name-style="western"><surname>Assing</surname><given-names>V</given-names></name></person-group> (<year>1992</year>)<article-title> Die Kurzflugelkafer (Coleoptera: Staphylinidae) eines urbanen Inselbiotopkomplexes in Hannover. 3. Beitrag zur Faunistik und Okologie der Staphyliniden von Hannover.</article-title><source>Bericht der Naturhistorischen Gesellschaft Hannover</source><volume>134</volume>:<fpage>173</fpage>-<lpage>187</lpage>.</mixed-citation></ref></ref-list></tp:taxon-treatment>
