# Supplementary material for: Contributions to the faunistics and bionomics of Staphylinidae (Coleoptera) in northeastern North America: discoveries made through study of the University of Guelph Insect Collection, Ontario, Canada
Source: Zookeys. 2011 Jan 12;(75):29–68. doi: 10.3897/zookeys.75.767 (PMC3088045; doi:10.3897/zookeys.75.767)
Supplement: XML Treatment for Tachyporus browni [file zookeys.75.767-treatment10.xml]

<!DOCTYPE tp:taxon-treatment
  PUBLIC "-//TaxonX//DTD Taxonomic Treatment Publishing DTD v0 20100105//EN" "tax-treatment-NSO.dtd">
<tp:taxon-treatment xmlns:tp="http://www.plazi.org/taxpub"><tp:treatment-meta><mixed-citation publication-type="journal"><person-group><name><surname>Brunke</surname><given-names>Adam J.</given-names></name><name><surname>Marshall</surname><given-names>Stephen A.</given-names></name></person-group><article-title>Contributions to the faunistics and bionomics of Staphylinidae (Coleoptera) in northeastern  North America: discoveries made through study of the University of Guelph Insect Collection, Ontario, Canada</article-title><source>Zookeys</source><day>12</day><month>1</month><year>2011</year><volume>2011</volume><issue>75</issue><fpage>29</fpage><lpage>68</lpage><pub-id pub-id-type="doi">10.3897/zookeys.75.767</pub-id></mixed-citation></tp:treatment-meta><tp:nomenclature><tp:taxon-name>
                        	<tp:taxon-name-part taxon-name-part-type="genus">Tachyporus</tp:taxon-name-part>
                        	<tp:taxon-name-part taxon-name-part-type="species">browni</tp:taxon-name-part>
                        </tp:taxon-name><tp:taxon-authority>Campbell, 1979</tp:taxon-authority></tp:nomenclature><tp:treatment-sec sec-type="Materials"><title>Materials.</title><p><bold>CANADA: ON:</bold> <bold>Huron Co.</bold>, Benmiller, Sharpes Creek Line, 43.691, -81.608, soybean field, pitfall, 18-IX-2009, A. Brunke (1).</p><p><bold>UNITED STATES: NH: Coos Co.</bold>, Dixville, leaf litter, 6-IV-2010, T. Murray (1); Jefferson, leaf litter, grassy area near stream, 20-IV-2010, T. Murray (1); Dixville, 4-V-2010, T. Murray (4). <bold>MA: Middlesex Co.</bold>, Groton, sifting hay, flood debris in farm field nr. drainage ditch, 30-IV-2010, T. Murray (1). <bold>VT: Orange Co.</bold>, Topsham, sweeping low vegetation, 22-VI-2010, T. Murray (1).</p></tp:treatment-sec><tp:treatment-sec sec-type="Diagnosis"><title>Diagnosis.</title><p><tp:taxon-name>Tachyporus browni</tp:taxon-name> can be easily recognized amongst other northeastern <tp:taxon-name>Tachyporus</tp:taxon-name> by the combination of a bicolored abdomen and elytra without black discal markings (<xref ref-type="fig" rid="F1">Fig. 4</xref>). Rarely, specimens occur with a small black marking on the scutellum but it does not extend half the length of the elytra as in <tp:taxon-name>Tachinus elegans</tp:taxon-name> Horn. Additionally, <tp:taxon-name>Tachinus elegans</tp:taxon-name> lacks dark markings on the pronotum.</p><p>This distinctive species was known from 12 specimens at the time of its description, all collected from September to November in southern Québec and Connecticut (<xref ref-type="bibr" rid="B15">Campbell 1979</xref>). <xref ref-type="bibr" rid="B37">Klimaszewski et al. (2005)</xref> newly recorded it from red spruce-dominated forest in New Brunswick. Herein we newly report <tp:taxon-name>Tachyporus browni</tp:taxon-name> from Ontario, New Hampshire, Massachusetts, and Vermont (<xref ref-type="fig" rid="F4">Map 10</xref>). Habitat data suggests that <tp:taxon-name>Tachyporus browni</tp:taxon-name> inhabits moist or wet litter/debris near water. Most of the specimens known are from the cooler months of the year and this seasonality is probably responsible for its rarity in collections. This phenomenon is common for many staphylinid groups (e.g., winter-active <tp:taxon-name>Omaliinae</tp:taxon-name> in <xref ref-type="bibr" rid="B14">Campbell 1978</xref>) and suggests that increased sampling during September to April will yield further discoveries.</p></tp:treatment-sec><tp:treatment-sec><!--Section generated to contain objects referenced in tp:taxon-treatment.--><fig id="F1" position="float" orientation="portrait"><label>Figures 1–6.</label><caption><p>Dorsal habitus. <bold>1</bold> <tp:taxon-name>Omalium repandum</tp:taxon-name> Erichson <bold>2</bold> <tp:taxon-name>Porrhodites fenestralis</tp:taxon-name> (Zetterstedt) <bold>3</bold> <tp:taxon-name>Ischnosoma flavicolle</tp:taxon-name> (LeConte) <bold>4</bold> <tp:taxon-name>Tachyporus browni</tp:taxon-name> Campbell <bold>5</bold> <tp:taxon-name>Eustilicus tristis</tp:taxon-name> (Melsheimer) <bold>6</bold> <tp:taxon-name>Bisnius cephalicus</tp:taxon-name> (Casey).</p></caption><graphic xmlns:xlink="http://www.w3.org/1999/xlink" xlink:href="ZooKeys-075-029-g001.jpg" position="float" orientation="portrait" xlink:type="simple"/></fig><fig id="F4" position="float" orientation="portrait"><label>Maps 9–12.</label><caption><p>Distribution in northeastern North America, sources of data other than DEBU are quoted in parentheses. <bold>9</bold> <tp:taxon-name>Tachinus corticinus</tp:taxon-name> (Gravenhorst) (<xref ref-type="bibr" rid="B12">Campbell 1975</xref>, <xref ref-type="bibr" rid="B42">Levesque and Levesque 1995</xref>, <xref ref-type="bibr" rid="B10">Byers et al. 2000</xref> <xref ref-type="bibr" rid="B45">Majka and Klimaszewski 2008a</xref>, <xref ref-type="bibr" rid="B7">Brunke et al. 2009</xref>) <bold>10</bold> <tp:taxon-name>Tachyporus browni</tp:taxon-name> Campbell (<xref ref-type="bibr" rid="B15">Campbell 1979</xref>, <xref ref-type="bibr" rid="B37">Klimaszewski et al. 2005</xref>) <bold>11</bold> <tp:taxon-name>Tachyporus ornatus</tp:taxon-name> Campbell (<xref ref-type="bibr" rid="B15">Campbell 1979</xref>) <bold>12</bold> <tp:taxon-name>Bledius neglectus</tp:taxon-name> Casey (<xref ref-type="bibr" rid="B32">Herman 1976</xref>, <xref ref-type="bibr" rid="B47">Majka et al. 2008</xref>).</p></caption><graphic xmlns:xlink="http://www.w3.org/1999/xlink" xlink:href="ZooKeys-075-029-g004.jpg" position="float" orientation="portrait" xlink:type="simple"/></fig></tp:treatment-sec><ref-list><ref id="B15"><mixed-citation xmlns:xlink="http://www.w3.org/1999/xlink" xlink:type="simple"><person-group><name name-style="western"><surname>Campbell</surname><given-names>JM</given-names></name></person-group> (<year>1979</year>)<article-title> A revision of the genus <italic>Tachyporus</italic> Gravenhorst (Coleoptera: Staphylinidae) of North America.</article-title><source>Memoirs of the Entomological Society of Canada</source><volume>109</volume>:<fpage>1</fpage>-<lpage>95</lpage>.</mixed-citation></ref><ref id="B37"><mixed-citation xmlns:xlink="http://www.w3.org/1999/xlink" xlink:type="simple"><person-group><name name-style="western"><surname>Klimaszewski</surname><given-names>J</given-names></name><name name-style="western"><surname>Sweeney</surname><given-names>J</given-names></name><name name-style="western"><surname>Price</surname><given-names>J</given-names></name><name name-style="western"><surname>Pelletier</surname><given-names>G</given-names></name></person-group> (<year>2005</year>)<article-title> Rove beetles (Coleoptera: Staphylinidae) in red spruce stands, eastern Canada: diversity, abundance, and descriptions of new species.</article-title><source>The Canadian Entomologist</source><volume>137</volume>:<fpage>1</fpage>-<lpage>48</lpage>.</mixed-citation></ref><ref id="B12"><mixed-citation xmlns:xlink="http://www.w3.org/1999/xlink" xlink:type="simple"><person-group><name name-style="western"><surname>Campbell</surname><given-names>JM</given-names></name></person-group> (<year>1975</year>)<article-title> New species and record of <italic>Tachinus</italic> (Coleoptera: Staphylinidae) from North America.</article-title><source>The Canadian Entomologist</source><volume>107</volume>:<fpage>87</fpage>-<lpage>94</lpage>.</mixed-citation></ref><ref id="B42"><mixed-citation xmlns:xlink="http://www.w3.org/1999/xlink" xlink:type="simple"><person-group><name name-style="western"><surname>Levesque</surname><given-names>C</given-names></name><name name-style="western"><surname>Levesque</surname><given-names>G-Y</given-names></name></person-group> (<year>1995</year>)<article-title> Abundance, Diversity and Dispersal Power of Rove Beetles (Coleoptera: Staphylinidae) in a Raspberry Plantation and Adjacent Sites in Eastern Canada.</article-title><source>Journal of the Kansas Entomological Society</source><volume>68</volume>:<fpage>355</fpage>-<lpage>370</lpage>.</mixed-citation></ref><ref id="B10"><mixed-citation xmlns:xlink="http://www.w3.org/1999/xlink" xlink:type="simple"><person-group><name name-style="western"><surname>Byers</surname><given-names>RA</given-names></name><name name-style="western"><surname>Barker</surname><given-names>GM</given-names></name><name name-style="western"><surname>Davidson</surname><given-names>RL</given-names></name><name name-style="western"><surname>Hoebeke</surname><given-names>ER</given-names></name><name name-style="western"><surname>Sanderson</surname><given-names>MA</given-names></name></person-group> (<year>2000</year>)<article-title> Richness and abundance of Carabidae and Staphylinidae (Coleoptera) in northeastern dairy pastures under intensive grazing.</article-title><source>The Great Lakes Entomologist</source><volume>33</volume>:<fpage>81</fpage>-<lpage>106</lpage>.</mixed-citation></ref><ref id="B45"><mixed-citation xmlns:xlink="http://www.w3.org/1999/xlink" xlink:type="simple"><person-group><name name-style="western"><surname>Majka</surname><given-names>CG</given-names></name><name name-style="western"><surname>Klimaszewski</surname><given-names>J</given-names></name></person-group> (<year>2008a</year>)<article-title> Introduced Staphylinidae (Coleoptera) in the Maritime provinces of Canada.</article-title><source>The Canadian Entomologist</source><volume>140</volume>:<fpage>48</fpage>-<lpage>72</lpage>.</mixed-citation></ref><ref id="B7"><mixed-citation xmlns:xlink="http://www.w3.org/1999/xlink" xlink:type="simple"><person-group><name name-style="western"><surname>Brunke</surname><given-names>AJ</given-names></name><name name-style="western"><surname>Bahlai</surname><given-names>CA</given-names></name><name name-style="western"><surname>Sears</surname><given-names>MK</given-names></name><name name-style="western"><surname>Hallett</surname><given-names>RH</given-names></name></person-group> (<year>2009</year>)<article-title> Generalist predators (Coleoptera: Carabidae, Staphylinidae) associated with millipede populations in sweet potato and carrot fields and implications for millipede management.</article-title><source>Environmental Entomology</source><volume>38</volume>:<fpage>1106</fpage>-<lpage>1116</lpage>.</mixed-citation></ref><ref id="B32"><mixed-citation xmlns:xlink="http://www.w3.org/1999/xlink" xlink:type="simple"><person-group><name name-style="western"><surname>Herman</surname><given-names>L</given-names></name></person-group> (<year>1976</year>)<article-title> Revision of <italic>Bledius</italic> and related genera. Part II. The <italic>armatus, basalis,</italic> and <italic>mandibularis</italic> (Coleoptera, Staphylinidae, Oxytelinae).</article-title><source>Bulletin of the American Museum of Natural History</source><volume>157</volume>:<fpage>71</fpage>-<lpage>172</lpage>.</mixed-citation></ref><ref id="B47"><mixed-citation xmlns:xlink="http://www.w3.org/1999/xlink" xlink:type="simple"><person-group><name name-style="western"><surname>Majka</surname><given-names>CG</given-names></name><name name-style="western"><surname>Klimaszewski</surname><given-names>J</given-names></name><name name-style="western"><surname>Lauff</surname><given-names>RF</given-names></name></person-group> (<year>2008</year>)<article-title> The coastal rove beetles (Coleoptera, Staphylinidae) of Atlantic Canada: a survey and new records.</article-title><source>ZooKeys</source><volume>2</volume>:<fpage>115</fpage>-<lpage>150</lpage>.</mixed-citation></ref><ref id="B14"><mixed-citation xmlns:xlink="http://www.w3.org/1999/xlink" xlink:type="simple"><person-group><name name-style="western"><surname>Campbell</surname><given-names>JM</given-names></name></person-group> (<year>1978</year>)<article-title> A revision of the North American Omaliinae (Coleoptera: Staphylinidae). I. The genera <italic>Haida</italic> Keen, <italic>Pseudohaida</italic> Hatch, and <italic>Eudectoides</italic> new genus. 2. The tribe Coryphiini.</article-title><source>Memoirs of the Entomological Society of Canada</source><volume>106</volume>:<fpage>1</fpage>-<lpage>87</lpage>.</mixed-citation></ref></ref-list></tp:taxon-treatment>
