# Supplementary material for: Contributions to the faunistics and bionomics of Staphylinidae (Coleoptera) in northeastern North America: discoveries made through study of the University of Guelph Insect Collection, Ontario, Canada
Source: Zookeys. 2011 Jan 12;(75):29–68. doi: 10.3897/zookeys.75.767 (PMC3088045; doi:10.3897/zookeys.75.767)
Supplement: XML Treatment for Tachyporus ornatus [file zookeys.75.767-treatment11.xml]

<!DOCTYPE tp:taxon-treatment
  PUBLIC "-//TaxonX//DTD Taxonomic Treatment Publishing DTD v0 20100105//EN" "tax-treatment-NSO.dtd">
<tp:taxon-treatment xmlns:tp="http://www.plazi.org/taxpub"><tp:treatment-meta><mixed-citation publication-type="journal"><person-group><name><surname>Brunke</surname><given-names>Adam J.</given-names></name><name><surname>Marshall</surname><given-names>Stephen A.</given-names></name></person-group><article-title>Contributions to the faunistics and bionomics of Staphylinidae (Coleoptera) in northeastern  North America: discoveries made through study of the University of Guelph Insect Collection, Ontario, Canada</article-title><source>Zookeys</source><day>12</day><month>1</month><year>2011</year><volume>2011</volume><issue>75</issue><fpage>29</fpage><lpage>68</lpage><pub-id pub-id-type="doi">10.3897/zookeys.75.767</pub-id></mixed-citation></tp:treatment-meta><tp:nomenclature><tp:taxon-name>
                        	<tp:taxon-name-part taxon-name-part-type="genus">Tachyporus</tp:taxon-name-part>
                        	<tp:taxon-name-part taxon-name-part-type="species">ornatus</tp:taxon-name-part>
                        </tp:taxon-name><tp:taxon-authority>Campbell, 1979</tp:taxon-authority></tp:nomenclature><tp:treatment-sec sec-type="Materials"><title>Materials.</title><p><bold>CANADA: ON: Wellington Co.</bold>, Belwood Lake, lake margin, fallen log overhang, 3-VI-2008, S.A. Marshall (1).</p></tp:treatment-sec><tp:treatment-sec sec-type="Diagnosis"><title>Diagnosis.</title><p><tp:taxon-name>Tachyporus ornatus</tp:taxon-name> can be distinguished from all other large northeastern members of the genus except <tp:taxon-name>Tachinus lecontei</tp:taxon-name>, by the combination of a non-bicolored abdomen and the crisp, dark markings on the elytra. From <tp:taxon-name>Tachinus lecontei</tp:taxon-name> it is most easily identified by the fine microsculpture of the elytra which produces a strong metallic sheen (the former species completely lacks microsculpture).</p><p>This species is transcontinental in North America with a disjunct population in the Rocky Mountains of Colorado. It was previously known from the following states and provinces: Alberta, Colorado, Manitoba, Massachusetts, New Hampshire, New Jersey, New York, North Dakota, Pennsylvania, Québec, Saskatchewan, and Vermont. Herein we newly record it from Ontario (<xref ref-type="fig" rid="F4">Map 11</xref>). The only habitat data in <xref ref-type="bibr" rid="B15">Campbell (1979)</xref> - “treading under <italic>Alnus</italic>”, and the lakeside habitat of the Ontario specimen recorded here suggest an affinity for decaying organic matter near water, but further collecting is necessary to confirm this.<!--PageBreak--></p></tp:treatment-sec><tp:treatment-sec><!--Section generated to contain objects referenced in tp:taxon-treatment.--><fig id="F4" position="float" orientation="portrait"><label>Maps 9–12.</label><caption><p>Distribution in northeastern North America, sources of data other than DEBU are quoted in parentheses. <bold>9</bold> <tp:taxon-name>Tachinus corticinus</tp:taxon-name> (Gravenhorst) (<xref ref-type="bibr" rid="B12">Campbell 1975</xref>, <xref ref-type="bibr" rid="B42">Levesque and Levesque 1995</xref>, <xref ref-type="bibr" rid="B10">Byers et al. 2000</xref> <xref ref-type="bibr" rid="B45">Majka and Klimaszewski 2008a</xref>, <xref ref-type="bibr" rid="B7">Brunke et al. 2009</xref>) <bold>10</bold> <tp:taxon-name>Tachyporus browni</tp:taxon-name> Campbell (<xref ref-type="bibr" rid="B15">Campbell 1979</xref>, <xref ref-type="bibr" rid="B37">Klimaszewski et al. 2005</xref>) <bold>11</bold> <tp:taxon-name>Tachyporus ornatus</tp:taxon-name> Campbell (<xref ref-type="bibr" rid="B15">Campbell 1979</xref>) <bold>12</bold> <tp:taxon-name>Bledius neglectus</tp:taxon-name> Casey (<xref ref-type="bibr" rid="B32">Herman 1976</xref>, <xref ref-type="bibr" rid="B47">Majka et al. 2008</xref>).</p></caption><graphic xmlns:xlink="http://www.w3.org/1999/xlink" xlink:href="ZooKeys-075-029-g004.jpg" position="float" orientation="portrait" xlink:type="simple"/></fig></tp:treatment-sec><ref-list><ref id="B12"><mixed-citation xmlns:xlink="http://www.w3.org/1999/xlink" xlink:type="simple"><person-group><name name-style="western"><surname>Campbell</surname><given-names>JM</given-names></name></person-group> (<year>1975</year>)<article-title> New species and record of <italic>Tachinus</italic> (Coleoptera: Staphylinidae) from North America.</article-title><source>The Canadian Entomologist</source><volume>107</volume>:<fpage>87</fpage>-<lpage>94</lpage>.</mixed-citation></ref><ref id="B42"><mixed-citation xmlns:xlink="http://www.w3.org/1999/xlink" xlink:type="simple"><person-group><name name-style="western"><surname>Levesque</surname><given-names>C</given-names></name><name name-style="western"><surname>Levesque</surname><given-names>G-Y</given-names></name></person-group> (<year>1995</year>)<article-title> Abundance, Diversity and Dispersal Power of Rove Beetles (Coleoptera: Staphylinidae) in a Raspberry Plantation and Adjacent Sites in Eastern Canada.</article-title><source>Journal of the Kansas Entomological Society</source><volume>68</volume>:<fpage>355</fpage>-<lpage>370</lpage>.</mixed-citation></ref><ref id="B10"><mixed-citation xmlns:xlink="http://www.w3.org/1999/xlink" xlink:type="simple"><person-group><name name-style="western"><surname>Byers</surname><given-names>RA</given-names></name><name name-style="western"><surname>Barker</surname><given-names>GM</given-names></name><name name-style="western"><surname>Davidson</surname><given-names>RL</given-names></name><name name-style="western"><surname>Hoebeke</surname><given-names>ER</given-names></name><name name-style="western"><surname>Sanderson</surname><given-names>MA</given-names></name></person-group> (<year>2000</year>)<article-title> Richness and abundance of Carabidae and Staphylinidae (Coleoptera) in northeastern dairy pastures under intensive grazing.</article-title><source>The Great Lakes Entomologist</source><volume>33</volume>:<fpage>81</fpage>-<lpage>106</lpage>.</mixed-citation></ref><ref id="B45"><mixed-citation xmlns:xlink="http://www.w3.org/1999/xlink" xlink:type="simple"><person-group><name name-style="western"><surname>Majka</surname><given-names>CG</given-names></name><name name-style="western"><surname>Klimaszewski</surname><given-names>J</given-names></name></person-group> (<year>2008a</year>)<article-title> Introduced Staphylinidae (Coleoptera) in the Maritime provinces of Canada.</article-title><source>The Canadian Entomologist</source><volume>140</volume>:<fpage>48</fpage>-<lpage>72</lpage>.</mixed-citation></ref><ref id="B7"><mixed-citation xmlns:xlink="http://www.w3.org/1999/xlink" xlink:type="simple"><person-group><name name-style="western"><surname>Brunke</surname><given-names>AJ</given-names></name><name name-style="western"><surname>Bahlai</surname><given-names>CA</given-names></name><name name-style="western"><surname>Sears</surname><given-names>MK</given-names></name><name name-style="western"><surname>Hallett</surname><given-names>RH</given-names></name></person-group> (<year>2009</year>)<article-title> Generalist predators (Coleoptera: Carabidae, Staphylinidae) associated with millipede populations in sweet potato and carrot fields and implications for millipede management.</article-title><source>Environmental Entomology</source><volume>38</volume>:<fpage>1106</fpage>-<lpage>1116</lpage>.</mixed-citation></ref><ref id="B15"><mixed-citation xmlns:xlink="http://www.w3.org/1999/xlink" xlink:type="simple"><person-group><name name-style="western"><surname>Campbell</surname><given-names>JM</given-names></name></person-group> (<year>1979</year>)<article-title> A revision of the genus <italic>Tachyporus</italic> Gravenhorst (Coleoptera: Staphylinidae) of North America.</article-title><source>Memoirs of the Entomological Society of Canada</source><volume>109</volume>:<fpage>1</fpage>-<lpage>95</lpage>.</mixed-citation></ref><ref id="B37"><mixed-citation xmlns:xlink="http://www.w3.org/1999/xlink" xlink:type="simple"><person-group><name name-style="western"><surname>Klimaszewski</surname><given-names>J</given-names></name><name name-style="western"><surname>Sweeney</surname><given-names>J</given-names></name><name name-style="western"><surname>Price</surname><given-names>J</given-names></name><name name-style="western"><surname>Pelletier</surname><given-names>G</given-names></name></person-group> (<year>2005</year>)<article-title> Rove beetles (Coleoptera: Staphylinidae) in red spruce stands, eastern Canada: diversity, abundance, and descriptions of new species.</article-title><source>The Canadian Entomologist</source><volume>137</volume>:<fpage>1</fpage>-<lpage>48</lpage>.</mixed-citation></ref><ref id="B32"><mixed-citation xmlns:xlink="http://www.w3.org/1999/xlink" xlink:type="simple"><person-group><name name-style="western"><surname>Herman</surname><given-names>L</given-names></name></person-group> (<year>1976</year>)<article-title> Revision of <italic>Bledius</italic> and related genera. Part II. The <italic>armatus, basalis,</italic> and <italic>mandibularis</italic> (Coleoptera, Staphylinidae, Oxytelinae).</article-title><source>Bulletin of the American Museum of Natural History</source><volume>157</volume>:<fpage>71</fpage>-<lpage>172</lpage>.</mixed-citation></ref><ref id="B47"><mixed-citation xmlns:xlink="http://www.w3.org/1999/xlink" xlink:type="simple"><person-group><name name-style="western"><surname>Majka</surname><given-names>CG</given-names></name><name name-style="western"><surname>Klimaszewski</surname><given-names>J</given-names></name><name name-style="western"><surname>Lauff</surname><given-names>RF</given-names></name></person-group> (<year>2008</year>)<article-title> The coastal rove beetles (Coleoptera, Staphylinidae) of Atlantic Canada: a survey and new records.</article-title><source>ZooKeys</source><volume>2</volume>:<fpage>115</fpage>-<lpage>150</lpage>.</mixed-citation></ref></ref-list></tp:taxon-treatment>
