# Supplementary material for: Contributions to the faunistics and bionomics of Staphylinidae (Coleoptera) in northeastern North America: discoveries made through study of the University of Guelph Insect Collection, Ontario, Canada
Source: Zookeys. 2011 Jan 12;(75):29–68. doi: 10.3897/zookeys.75.767 (PMC3088045; doi:10.3897/zookeys.75.767)
Supplement: XML Treatment for Bledius neglectus [file zookeys.75.767-treatment12.xml]

<!DOCTYPE tp:taxon-treatment
  PUBLIC "-//TaxonX//DTD Taxonomic Treatment Publishing DTD v0 20100105//EN" "tax-treatment-NSO.dtd">
<tp:taxon-treatment xmlns:tp="http://www.plazi.org/taxpub"><tp:treatment-meta><mixed-citation publication-type="journal"><person-group><name><surname>Brunke</surname><given-names>Adam J.</given-names></name><name><surname>Marshall</surname><given-names>Stephen A.</given-names></name></person-group><article-title>Contributions to the faunistics and bionomics of Staphylinidae (Coleoptera) in northeastern  North America: discoveries made through study of the University of Guelph Insect Collection, Ontario, Canada</article-title><source>Zookeys</source><day>12</day><month>1</month><year>2011</year><volume>2011</volume><issue>75</issue><fpage>29</fpage><lpage>68</lpage><pub-id pub-id-type="doi">10.3897/zookeys.75.767</pub-id></mixed-citation></tp:treatment-meta><tp:nomenclature><tp:taxon-name>
                        	<tp:taxon-name-part taxon-name-part-type="genus">Bledius</tp:taxon-name-part>
                        	<tp:taxon-name-part taxon-name-part-type="species">neglectus</tp:taxon-name-part>
                        </tp:taxon-name><tp:taxon-authority>Casey, 1889</tp:taxon-authority></tp:nomenclature><tp:treatment-sec sec-type="Materials"><title>Materials.</title><p><bold>CANADA: PEI:</bold> Stanhope Beach, National Park, débris vég. sur plage (=beach debris), 23-VII-1979 (2) R. Sexton.</p></tp:treatment-sec><tp:treatment-sec sec-type="Diagnosis"><title>Diagnosis.</title><p><tp:taxon-name>Bledius neglectus</tp:taxon-name> can be identified to the <tp:taxon-name>Bledius basalis</tp:taxon-name> group of species by the combination of the complete elytral epipleuron, the undivided labrum and the lack of a suture on the epipleuron (<xref ref-type="bibr" rid="B32">Herman 1976</xref>). Within this group in northeastern North America, it is best recognized by the combination of: pronotal pubescence directed toward the midline; dark elytral maculation reaching lateral margin of scutellum; basal angle of pronotum strongly sinuate; pronotum with coarse punctures, separated by their widths.</p><p>This species is widely distributed along the coast of eastern North America and was previously known from Georgia, Maine, Maryland, Massachusetts, Newfoundland, New Jersey, New York, North Carolina, Nova Scotia, Rhode Island (<xref ref-type="bibr" rid="B32">Herman 1976</xref>), and New Brunswick (<xref ref-type="bibr" rid="B47">Majka et al. 2008</xref>). Herein we newly report it from Prince Edward Island (<xref ref-type="fig" rid="F4">Map 12</xref>). It occurs along marine coastline on ‘moist, un-vegetated flats’, intertidal zones and often away from shore on the leeward sides of islands and peninsulas (<xref ref-type="bibr" rid="B32">Herman 1976</xref>). The specimen from vegetative beach debris in Prince Edward Island may have been a dispersing individual seeking refuge from desiccation.</p></tp:treatment-sec><tp:treatment-sec><!--Section generated to contain objects referenced in tp:taxon-treatment.--><fig id="F4" position="float" orientation="portrait"><label>Maps 9–12.</label><caption><p>Distribution in northeastern North America, sources of data other than DEBU are quoted in parentheses. <bold>9</bold> <tp:taxon-name>Tachinus corticinus</tp:taxon-name> (Gravenhorst) (<xref ref-type="bibr" rid="B12">Campbell 1975</xref>, <xref ref-type="bibr" rid="B42">Levesque and Levesque 1995</xref>, <xref ref-type="bibr" rid="B10">Byers et al. 2000</xref> <xref ref-type="bibr" rid="B45">Majka and Klimaszewski 2008a</xref>, <xref ref-type="bibr" rid="B7">Brunke et al. 2009</xref>) <bold>10</bold> <tp:taxon-name>Tachyporus browni</tp:taxon-name> Campbell (<xref ref-type="bibr" rid="B15">Campbell 1979</xref>, <xref ref-type="bibr" rid="B37">Klimaszewski et al. 2005</xref>) <bold>11</bold> <tp:taxon-name>Tachyporus ornatus</tp:taxon-name> Campbell (<xref ref-type="bibr" rid="B15">Campbell 1979</xref>) <bold>12</bold> <tp:taxon-name>Bledius neglectus</tp:taxon-name> Casey (<xref ref-type="bibr" rid="B32">Herman 1976</xref>, <xref ref-type="bibr" rid="B47">Majka et al. 2008</xref>).</p></caption><graphic xmlns:xlink="http://www.w3.org/1999/xlink" xlink:href="ZooKeys-075-029-g004.jpg" position="float" orientation="portrait" xlink:type="simple"/></fig></tp:treatment-sec><ref-list><ref id="B32"><mixed-citation xmlns:xlink="http://www.w3.org/1999/xlink" xlink:type="simple"><person-group><name name-style="western"><surname>Herman</surname><given-names>L</given-names></name></person-group> (<year>1976</year>)<article-title> Revision of <italic>Bledius</italic> and related genera. Part II. The <italic>armatus, basalis,</italic> and <italic>mandibularis</italic> (Coleoptera, Staphylinidae, Oxytelinae).</article-title><source>Bulletin of the American Museum of Natural History</source><volume>157</volume>:<fpage>71</fpage>-<lpage>172</lpage>.</mixed-citation></ref><ref id="B47"><mixed-citation xmlns:xlink="http://www.w3.org/1999/xlink" xlink:type="simple"><person-group><name name-style="western"><surname>Majka</surname><given-names>CG</given-names></name><name name-style="western"><surname>Klimaszewski</surname><given-names>J</given-names></name><name name-style="western"><surname>Lauff</surname><given-names>RF</given-names></name></person-group> (<year>2008</year>)<article-title> The coastal rove beetles (Coleoptera, Staphylinidae) of Atlantic Canada: a survey and new records.</article-title><source>ZooKeys</source><volume>2</volume>:<fpage>115</fpage>-<lpage>150</lpage>.</mixed-citation></ref><ref id="B12"><mixed-citation xmlns:xlink="http://www.w3.org/1999/xlink" xlink:type="simple"><person-group><name name-style="western"><surname>Campbell</surname><given-names>JM</given-names></name></person-group> (<year>1975</year>)<article-title> New species and record of <italic>Tachinus</italic> (Coleoptera: Staphylinidae) from North America.</article-title><source>The Canadian Entomologist</source><volume>107</volume>:<fpage>87</fpage>-<lpage>94</lpage>.</mixed-citation></ref><ref id="B42"><mixed-citation xmlns:xlink="http://www.w3.org/1999/xlink" xlink:type="simple"><person-group><name name-style="western"><surname>Levesque</surname><given-names>C</given-names></name><name name-style="western"><surname>Levesque</surname><given-names>G-Y</given-names></name></person-group> (<year>1995</year>)<article-title> Abundance, Diversity and Dispersal Power of Rove Beetles (Coleoptera: Staphylinidae) in a Raspberry Plantation and Adjacent Sites in Eastern Canada.</article-title><source>Journal of the Kansas Entomological Society</source><volume>68</volume>:<fpage>355</fpage>-<lpage>370</lpage>.</mixed-citation></ref><ref id="B10"><mixed-citation xmlns:xlink="http://www.w3.org/1999/xlink" xlink:type="simple"><person-group><name name-style="western"><surname>Byers</surname><given-names>RA</given-names></name><name name-style="western"><surname>Barker</surname><given-names>GM</given-names></name><name name-style="western"><surname>Davidson</surname><given-names>RL</given-names></name><name name-style="western"><surname>Hoebeke</surname><given-names>ER</given-names></name><name name-style="western"><surname>Sanderson</surname><given-names>MA</given-names></name></person-group> (<year>2000</year>)<article-title> Richness and abundance of Carabidae and Staphylinidae (Coleoptera) in northeastern dairy pastures under intensive grazing.</article-title><source>The Great Lakes Entomologist</source><volume>33</volume>:<fpage>81</fpage>-<lpage>106</lpage>.</mixed-citation></ref><ref id="B45"><mixed-citation xmlns:xlink="http://www.w3.org/1999/xlink" xlink:type="simple"><person-group><name name-style="western"><surname>Majka</surname><given-names>CG</given-names></name><name name-style="western"><surname>Klimaszewski</surname><given-names>J</given-names></name></person-group> (<year>2008a</year>)<article-title> Introduced Staphylinidae (Coleoptera) in the Maritime provinces of Canada.</article-title><source>The Canadian Entomologist</source><volume>140</volume>:<fpage>48</fpage>-<lpage>72</lpage>.</mixed-citation></ref><ref id="B7"><mixed-citation xmlns:xlink="http://www.w3.org/1999/xlink" xlink:type="simple"><person-group><name name-style="western"><surname>Brunke</surname><given-names>AJ</given-names></name><name name-style="western"><surname>Bahlai</surname><given-names>CA</given-names></name><name name-style="western"><surname>Sears</surname><given-names>MK</given-names></name><name name-style="western"><surname>Hallett</surname><given-names>RH</given-names></name></person-group> (<year>2009</year>)<article-title> Generalist predators (Coleoptera: Carabidae, Staphylinidae) associated with millipede populations in sweet potato and carrot fields and implications for millipede management.</article-title><source>Environmental Entomology</source><volume>38</volume>:<fpage>1106</fpage>-<lpage>1116</lpage>.</mixed-citation></ref><ref id="B15"><mixed-citation xmlns:xlink="http://www.w3.org/1999/xlink" xlink:type="simple"><person-group><name name-style="western"><surname>Campbell</surname><given-names>JM</given-names></name></person-group> (<year>1979</year>)<article-title> A revision of the genus <italic>Tachyporus</italic> Gravenhorst (Coleoptera: Staphylinidae) of North America.</article-title><source>Memoirs of the Entomological Society of Canada</source><volume>109</volume>:<fpage>1</fpage>-<lpage>95</lpage>.</mixed-citation></ref><ref id="B37"><mixed-citation xmlns:xlink="http://www.w3.org/1999/xlink" xlink:type="simple"><person-group><name name-style="western"><surname>Klimaszewski</surname><given-names>J</given-names></name><name name-style="western"><surname>Sweeney</surname><given-names>J</given-names></name><name name-style="western"><surname>Price</surname><given-names>J</given-names></name><name name-style="western"><surname>Pelletier</surname><given-names>G</given-names></name></person-group> (<year>2005</year>)<article-title> Rove beetles (Coleoptera: Staphylinidae) in red spruce stands, eastern Canada: diversity, abundance, and descriptions of new species.</article-title><source>The Canadian Entomologist</source><volume>137</volume>:<fpage>1</fpage>-<lpage>48</lpage>.</mixed-citation></ref></ref-list></tp:taxon-treatment>
