# Supplementary material for: Contributions to the faunistics and bionomics of Staphylinidae (Coleoptera) in northeastern North America: discoveries made through study of the University of Guelph Insect Collection, Ontario, Canada
Source: Zookeys. 2011 Jan 12;(75):29–68. doi: 10.3897/zookeys.75.767 (PMC3088045; doi:10.3897/zookeys.75.767)
Supplement: XML Treatment for Eustilicus tristis [file zookeys.75.767-treatment14.xml]

<!DOCTYPE tp:taxon-treatment
  PUBLIC "-//TaxonX//DTD Taxonomic Treatment Publishing DTD v0 20100105//EN" "tax-treatment-NSO.dtd">
<tp:taxon-treatment xmlns:tp="http://www.plazi.org/taxpub"><tp:treatment-meta><mixed-citation publication-type="journal"><person-group><name><surname>Brunke</surname><given-names>Adam J.</given-names></name><name><surname>Marshall</surname><given-names>Stephen A.</given-names></name></person-group><article-title>Contributions to the faunistics and bionomics of Staphylinidae (Coleoptera) in northeastern  North America: discoveries made through study of the University of Guelph Insect Collection, Ontario, Canada</article-title><source>Zookeys</source><day>12</day><month>1</month><year>2011</year><volume>2011</volume><issue>75</issue><fpage>29</fpage><lpage>68</lpage><pub-id pub-id-type="doi">10.3897/zookeys.75.767</pub-id></mixed-citation></tp:treatment-meta><tp:nomenclature><tp:taxon-name>
                        	<tp:taxon-name-part taxon-name-part-type="genus">Eustilicus</tp:taxon-name-part>
                        	<tp:taxon-name-part taxon-name-part-type="species">tristis</tp:taxon-name-part>
                        </tp:taxon-name><tp:taxon-authority>(Melsheimer, 1844)</tp:taxon-authority></tp:nomenclature><tp:treatment-sec sec-type="Materials"><title>Materials.</title><p><bold>United States: VA:</bold> <bold>Giles Co.</bold>, Ripplemead, Rte. 460 at bridge, flood debris, 11 to 25-V-2008 (6) A. Brunke.</p></tp:treatment-sec><tp:treatment-sec sec-type="Diagnosis"><title>Diagnosis.</title><p><tp:taxon-name>Eustilicus tristis</tp:taxon-name> is the only northeastern member of the genus and its distinct habitus will readily identify it as a <tp:taxon-name>Eustilicus</tp:taxon-name> (<xref ref-type="fig" rid="F1">Fig. 5</xref>).</p><p>This species is rarely collected and at the time of the most recent revision, it was only known from scattered localities in District of Columbia, Kentucky, New Jersey, Missouri, Oklahoma, Texas (<xref ref-type="bibr" rid="B31">Herman 1970</xref>), Arkansas, and South Carolina (<xref ref-type="bibr" rid="B62">Sanderson 1947</xref>). <tp:taxon-name>Eustilicus tristis</tp:taxon-name> was described from ‘Pennsylvania’ by <xref ref-type="bibr" rid="B51">Melsheimer (1844)</xref> but no locality was given. <xref ref-type="bibr" rid="B62">Sanderson (1947)</xref> stated that it had been recorded from Ohio but we could find no mention of this in the literature. We here newly record it from Virginia (<xref ref-type="fig" rid="F5">Map 14</xref>). This species appears to be a specialist in stream and river drift/flood litter, although it is occasionally found in caves (<xref ref-type="bibr" rid="B56">Peck and Thayer 2003</xref>). <xref ref-type="bibr" rid="B74">Watrous (2008)</xref> recently recommended <tp:taxon-name>Eustilicus tristis</tp:taxon-name> for S3 ranking in Missouri based on its specialized, sensitive habitat and general rarity over its known distribution.</p></tp:treatment-sec><tp:treatment-sec><!--Section generated to contain objects referenced in tp:taxon-treatment.--><fig id="F1" position="float" orientation="portrait"><label>Figures 1–6.</label><caption><p>Dorsal habitus. <bold>1</bold> <tp:taxon-name>Omalium repandum</tp:taxon-name> Erichson <bold>2</bold> <tp:taxon-name>Porrhodites fenestralis</tp:taxon-name> (Zetterstedt) <bold>3</bold> <tp:taxon-name>Ischnosoma flavicolle</tp:taxon-name> (LeConte) <bold>4</bold> <tp:taxon-name>Tachyporus browni</tp:taxon-name> Campbell <bold>5</bold> <tp:taxon-name>Eustilicus tristis</tp:taxon-name> (Melsheimer) <bold>6</bold> <tp:taxon-name>Bisnius cephalicus</tp:taxon-name> (Casey).</p></caption><graphic xmlns:xlink="http://www.w3.org/1999/xlink" xlink:href="ZooKeys-075-029-g001.jpg" position="float" orientation="portrait" xlink:type="simple"/></fig><fig id="F5" position="float" orientation="portrait"><label>Maps 13–16.</label><caption><p>Distribution in northeastern North America, sources of data other than DEBU are quoted in parentheses. <bold>13</bold> <tp:taxon-name>Stenus clavicornis</tp:taxon-name> (Scopoli) (<xref ref-type="bibr" rid="B59">Puthz 1975</xref>, <xref ref-type="bibr" rid="B61">Puthz 1994</xref>, <xref ref-type="bibr" rid="B20">Campbell and Davies 1991</xref>, <xref ref-type="bibr" rid="B23">Chandler 2001</xref>, <xref ref-type="bibr" rid="B45">Majka and Klimaszewski 2008a</xref>, <xref ref-type="bibr" rid="B39">Klimaszewski et al. 2010</xref>) <bold>14</bold> <tp:taxon-name>Eustilicus tristis</tp:taxon-name> (Melsheimer) (<xref ref-type="bibr" rid="B51">Melsheimer 1884</xref>, <xref ref-type="bibr" rid="B62">Sanderson 1947</xref>, <xref ref-type="bibr" rid="B31">Herman 1970</xref>) <bold>15</bold> <tp:taxon-name>Medon fusculus</tp:taxon-name> (Mannerheim) (<xref ref-type="bibr" rid="B20">Campbell and Davies 1991</xref>) <bold>16</bold> <tp:taxon-name>Scopaeus minutus</tp:taxon-name> Erichson (<xref ref-type="bibr" rid="B27">Frisch et al. 2002</xref>).</p></caption><graphic xmlns:xlink="http://www.w3.org/1999/xlink" xlink:href="ZooKeys-075-029-g005.jpg" position="float" orientation="portrait" xlink:type="simple"/></fig></tp:treatment-sec><ref-list><ref id="B31"><mixed-citation xmlns:xlink="http://www.w3.org/1999/xlink" xlink:type="simple"><person-group><name name-style="western"><surname>Herman</surname><given-names>L</given-names></name></person-group> (<year>1970</year>)<article-title> The Ecology, Phylogeny, and Taxonomy of <italic>Stilicolina</italic> (Coleoptera, Staphylinidae, Paederinae)</article-title>. <source>American Museum Novitates No. 2412</source>, <lpage>26</lpage>pp.</mixed-citation></ref><ref id="B62"><mixed-citation xmlns:xlink="http://www.w3.org/1999/xlink" xlink:type="simple"><person-group><name name-style="western"><surname>Sanderson</surname><given-names>MW</given-names></name></person-group> (<year>1947</year>)<article-title> The North American species of <italic>Stilicolina</italic> Casey (Coleoptera, Staphylinidae).</article-title><source>Journal of the Kansas Entomological Society</source><volume>20</volume>:<fpage>27</fpage>-<lpage>30</lpage>.</mixed-citation></ref><ref id="B51"><mixed-citation xmlns:xlink="http://www.w3.org/1999/xlink" xlink:type="simple"><person-group><name name-style="western"><surname>Melsheimer</surname><given-names>FE</given-names></name></person-group> (<year>1844</year>)<article-title> Descriptions of new species of North American Coleoptera.</article-title><source>Proceedings of the Academy of Natural Sciences of Philadelphia</source><volume>2</volume>:<fpage>26</fpage>-<lpage>43</lpage>.</mixed-citation></ref><ref id="B59"><mixed-citation xmlns:xlink="http://www.w3.org/1999/xlink" xlink:type="simple"><person-group><name name-style="western"><surname>Puthz</surname><given-names>V</given-names></name></person-group> (<year>1975</year>)<article-title> <italic>Stenus clavicornis</italic> (Scop.) neu fur Nordamerika</article-title>. <source>Entomologische Blatter fur Biologie und Systematik der Kafer</source><volume>71</volume>: <lpage>124</lpage>.</mixed-citation></ref><ref id="B61"><mixed-citation xmlns:xlink="http://www.w3.org/1999/xlink" xlink:type="simple"><person-group><name name-style="western"><surname>Puthz</surname><given-names>V</given-names></name></person-group> (<year>1994</year>)<article-title> <italic>Stenus clavicornis</italic> (Scop.) nun auch in den U.S.A. (Staphyl.).</article-title><source>Entomologische Blatter fur Biologie und Systematik der Kafer</source><volume>90</volume>: <lpage>223</lpage>.</mixed-citation></ref><ref id="B20"><mixed-citation xmlns:xlink="http://www.w3.org/1999/xlink" xlink:type="simple"><person-group><name name-style="western"><surname>Campbell</surname><given-names>JM</given-names></name><name name-style="western"><surname>Davies</surname><given-names>A</given-names></name></person-group> (<year>1991</year>)<article-title> Family Staphylinidae</article-title>. In: <person-group><name name-style="western"><surname>Bousquet</surname><given-names>Y</given-names></name></person-group> (<role>Ed</role>) <source>Checklist of beetles of Canada and Alaska</source>. <publisher-name>Agriculture Canada</publisher-name>, <publisher-loc>Ottawa</publisher-loc>, <volume>84</volume>: <fpage>86</fpage>–<lpage>129</lpage>.</mixed-citation></ref><ref id="B23"><mixed-citation xmlns:xlink="http://www.w3.org/1999/xlink" xlink:type="simple"><person-group><name name-style="western"><surname>Chandler</surname><given-names>DS</given-names></name></person-group> (<year>2001</year>)<source> University of New Hampshire Insect and Arachnid Collections - Coleoptera</source>. <ext-link ext-link-type="uri" xlink:href="http://colsa1.unh.edu:591/unhinsects.htm" xlink:type="simple">http://colsa1.unh.edu:591/unhinsects.htm</ext-link> [accessed May 2010]<!--PageBreak--></mixed-citation></ref><ref id="B45"><mixed-citation xmlns:xlink="http://www.w3.org/1999/xlink" xlink:type="simple"><person-group><name name-style="western"><surname>Majka</surname><given-names>CG</given-names></name><name name-style="western"><surname>Klimaszewski</surname><given-names>J</given-names></name></person-group> (<year>2008a</year>)<article-title> Introduced Staphylinidae (Coleoptera) in the Maritime provinces of Canada.</article-title><source>The Canadian Entomologist</source><volume>140</volume>:<fpage>48</fpage>-<lpage>72</lpage>.</mixed-citation></ref><ref id="B39"><mixed-citation xmlns:xlink="http://www.w3.org/1999/xlink" xlink:type="simple"><person-group><name name-style="western"><surname>Klimaszewski</surname><given-names>J</given-names></name><name name-style="western"><surname>Langor</surname><given-names>D</given-names></name><name name-style="western"><surname>Majka</surname><given-names>CG</given-names></name><name name-style="western"><surname>Bouchard</surname><given-names>P</given-names></name><name name-style="western"><surname>Bousquet</surname><given-names>Y</given-names></name><name name-style="western"><surname>Lesage</surname><given-names>L</given-names></name><name name-style="western"><surname>Smetana</surname><given-names>A</given-names></name><name name-style="western"><surname>Sylvestre</surname><given-names>P</given-names></name><name name-style="western"><surname>Pelletier</surname><given-names>G</given-names></name><name name-style="western"><surname>Davies</surname><given-names>A</given-names></name><name name-style="western"><surname>DesRochers</surname><given-names>P</given-names></name><name name-style="western"><surname>Goulet</surname><given-names>H</given-names></name><name name-style="western"><surname>Webster</surname><given-names>RP</given-names></name><name name-style="western"><surname>Sweeney</surname><given-names>J</given-names></name></person-group> (<year>2010</year>)<source> Review of adventive species of Coleoptera (Insecta) recorded from eastern Canada</source>. <publisher-name>Pensoft</publisher-name>, <publisher-loc>Sofia-Moscow</publisher-loc>, <lpage>272</lpage> pp.</mixed-citation></ref><ref id="B27"><mixed-citation xmlns:xlink="http://www.w3.org/1999/xlink" xlink:type="simple"><person-group><name name-style="western"><surname>Frisch</surname><given-names>J</given-names></name><name name-style="western"><surname>Burckhardt</surname><given-names>D</given-names></name><name name-style="western"><surname>Wolters</surname><given-names>V</given-names></name></person-group> (<year>2002</year>)<article-title> Rove beetles of the subtribe Scopaeina Mulsant and Rey (Coleoptera: Staphylinidae) in the West Palaearctic: phylogeny, biogeography and species catalogue.</article-title><source>Organisms Diversity and Evolution</source><volume>2</volume>:<fpage>27</fpage>-<lpage>53</lpage>.</mixed-citation></ref><ref id="B56"><mixed-citation xmlns:xlink="http://www.w3.org/1999/xlink" xlink:type="simple"><person-group><name name-style="western"><surname>Peck</surname><given-names>SB</given-names></name><name name-style="western"><surname>Thayer</surname><given-names>MK</given-names></name></person-group> (<year>2003</year>)<article-title> The cave-inhabiting rove beetles of the United States (Coleoptera; Staphylinidae; excluding Aleocharinae and Pselaphinae): diversity and distributions.</article-title><source>Journal of Cave and Karst Studies</source><volume>65</volume>:<fpage>3</fpage>-<lpage>8</lpage>.<!--PageBreak--></mixed-citation></ref><ref id="B74"><mixed-citation xmlns:xlink="http://www.w3.org/1999/xlink" xlink:type="simple"><person-group><name name-style="western"><surname>Watrous</surname><given-names>L</given-names></name></person-group> (<year>2008</year>)<source> Contribution to the Taxonomic Inventory of Coleoptera at Cuivre River State Park</source>, <publisher-name>Lincoln Co., MO. Missouri Department of Natural Resources</publisher-name>, <publisher-loc>Ballwin, Mo.</publisher-loc>, <lpage>17</lpage> pp.</mixed-citation></ref></ref-list></tp:taxon-treatment>
