# Supplementary material for: Contributions to the faunistics and bionomics of Staphylinidae (Coleoptera) in northeastern North America: discoveries made through study of the University of Guelph Insect Collection, Ontario, Canada
Source: Zookeys. 2011 Jan 12;(75):29–68. doi: 10.3897/zookeys.75.767 (PMC3088045; doi:10.3897/zookeys.75.767)
Supplement: XML Treatment for Scopaeus minutus [file zookeys.75.767-treatment16.xml]

<!DOCTYPE tp:taxon-treatment
  PUBLIC "-//TaxonX//DTD Taxonomic Treatment Publishing DTD v0 20100105//EN" "tax-treatment-NSO.dtd">
<tp:taxon-treatment xmlns:tp="http://www.plazi.org/taxpub"><tp:treatment-meta><mixed-citation publication-type="journal"><person-group><name><surname>Brunke</surname><given-names>Adam J.</given-names></name><name><surname>Marshall</surname><given-names>Stephen A.</given-names></name></person-group><article-title>Contributions to the faunistics and bionomics of Staphylinidae (Coleoptera) in northeastern  North America: discoveries made through study of the University of Guelph Insect Collection, Ontario, Canada</article-title><source>Zookeys</source><day>12</day><month>1</month><year>2011</year><volume>2011</volume><issue>75</issue><fpage>29</fpage><lpage>68</lpage><pub-id pub-id-type="doi">10.3897/zookeys.75.767</pub-id></mixed-citation></tp:treatment-meta><tp:nomenclature><tp:taxon-name>
                        	<tp:taxon-name-part taxon-name-part-type="genus">Scopaeus</tp:taxon-name-part>
                        	<tp:taxon-name-part taxon-name-part-type="species">minutus</tp:taxon-name-part>
                        </tp:taxon-name><tp:taxon-authority>Erichson, 1840</tp:taxon-authority></tp:nomenclature><tp:treatment-sec sec-type="Materials"><title>Materials.</title><p><bold>CANADA: ON: Huron Co.</bold>, Auburn, Hullett-McKillop Rd. nr. Limekiln Line, 43.742, -81.514, soybean field, pitfall, 23-VI-2010 (6), 7-VII-2010 (6), 21-VII-2010 (4), 1-IX-2010 (1), A. Brunke; Benmiller, Sharpes Creek Line, 43.691, -81.608, hedgerow nr. creek, canopy trap in buckthorn, 22-VI-2009 (1) A. Brunke; Brucefield, London Rd. nr. Centennial Rd., 43.509, -81.516, soybean field, canopy trap, 22-VI-2009 (1) A. Brunke; <bold>Waterloo Reg.</bold>, Blair, Dickie Settlement Rd. nr. WhistleBear golf course, 43.373, -80.400, soybean field, pitfall, 23-VI-2009 (1), 7-VII-2009 (2), 21-VII-2009 (1), A. Brunke; Blair, Fountain St. S. nr Speed River, 43.391, -80.373, soybean field, pitfall, 23-VI-2009 (3),7-VII-2009 (1) A. Brunke; Blair, Whistlebare Rd. and Township Rd.1, 43.372, -80.362, soybean field, pitfall, 13-VII-2010 (4), A. Brunke; Blair, Whistlebare Rd. and Township Rd. 1, 43.367, -80.358, soybean field, pitfall trap, 15-VI-2010 (3), 27-VII-2010 (1), A. Brunke. <bold>Wellington Co.</bold>, Eramosa, Wellington County Rds. 124 and 29, 43.615, -80.215, soybean field, pitfall, 13-VII-2010 (2); Guelph, Victoria Rd. and Conservation Line, 43.580, -80.275, soybean field, pitfall trap, 23-VI-2009 (23), 7-VII-2009 (4), 21-VII-2009 (11), 4-VIII-2009 (1), 18-VIII-2009 (2), 1-IX-2009 (1), 15-IX-2009 (4); Guelph, Victoria Rd. and Conservation Line, 43.580, -80.275, soybean field, vacuum sampled from soybean foliage at 8pm, 16-VII-2009.</p></tp:treatment-sec><tp:treatment-sec sec-type="Diagnosis"><title>Diagnosis.</title><p>The diverse genus <tp:taxon-name>Scopaeus</tp:taxon-name> is greatly in need of revision in North America and thus, <tp:taxon-name>Scopaeus minutus</tp:taxon-name> can only be recognized currently by the form of the aedeagus (<xref ref-type="fig" rid="F14">Fig. 17</xref>).</p><p>This exotic Palaearctic species was first reported from North America by <xref ref-type="bibr" rid="B27">Frisch et al. (2002)</xref> from Montreal, Québec, Canada; however, no specimen data were provided. Herein we confirm its presence in North America and newly report it from Ontario based on numerous voucher specimens collected from 2009–2010 (<xref ref-type="fig" rid="F5">Map 16</xref>). It is widely distributed in the Palaearctic region (<xref ref-type="bibr" rid="B72">Smetana in Löbl and Smetana 2004</xref>). The North American material was collected in passive traps in soybean fields and woodlot edges. <tp:taxon-name>Scopaeus minutus</tp:taxon-name> is less hygrophilus than others of the genus (<xref ref-type="bibr" rid="B27">Frisch et al. 2002</xref>) and is typically found in habitats undergoing early stages of succession (<xref ref-type="bibr" rid="B4">Boháč 1985</xref>).<!--PageBreak--></p></tp:treatment-sec><tp:treatment-sec><!--Section generated to contain objects referenced in tp:taxon-treatment.--><fig id="F14" position="float" orientation="portrait"><label>Figures 14–19.</label><caption><p><bold>14</bold> <tp:taxon-name>Stenus clavicornis</tp:taxon-name> (Scopoli), aedeagus in parameral view <bold>15</bold> <tp:taxon-name>Medon fusculus</tp:taxon-name> (Mannerheim), 7<sub>th</sub> sternite <bold>16</bold> <tp:taxon-name>Medon fusculus</tp:taxon-name>, aedeagus in lateral view <bold>17</bold> <tp:taxon-name>Scopaeus minutus</tp:taxon-name> Erichson, aedeagus in lateral view <bold>18</bold> <tp:taxon-name>Erichsonius nanus</tp:taxon-name> (Horn), aedeagus in lateral view <bold>19</bold> <tp:taxon-name>Erichsonius parcus</tp:taxon-name> (Horn), aedeagus in parameral view.</p></caption><graphic xmlns:xlink="http://www.w3.org/1999/xlink" xlink:href="ZooKeys-075-029-g014.jpg" position="float" orientation="portrait" xlink:type="simple"/></fig><fig id="F5" position="float" orientation="portrait"><label>Maps 13–16.</label><caption><p>Distribution in northeastern North America, sources of data other than DEBU are quoted in parentheses. <bold>13</bold> <tp:taxon-name>Stenus clavicornis</tp:taxon-name> (Scopoli) (<xref ref-type="bibr" rid="B59">Puthz 1975</xref>, <xref ref-type="bibr" rid="B61">Puthz 1994</xref>, <xref ref-type="bibr" rid="B20">Campbell and Davies 1991</xref>, <xref ref-type="bibr" rid="B23">Chandler 2001</xref>, <xref ref-type="bibr" rid="B45">Majka and Klimaszewski 2008a</xref>, <xref ref-type="bibr" rid="B39">Klimaszewski et al. 2010</xref>) <bold>14</bold> <tp:taxon-name>Eustilicus tristis</tp:taxon-name> (Melsheimer) (<xref ref-type="bibr" rid="B51">Melsheimer 1884</xref>, <xref ref-type="bibr" rid="B62">Sanderson 1947</xref>, <xref ref-type="bibr" rid="B31">Herman 1970</xref>) <bold>15</bold> <tp:taxon-name>Medon fusculus</tp:taxon-name> (Mannerheim) (<xref ref-type="bibr" rid="B20">Campbell and Davies 1991</xref>) <bold>16</bold> <tp:taxon-name>Scopaeus minutus</tp:taxon-name> Erichson (<xref ref-type="bibr" rid="B27">Frisch et al. 2002</xref>).</p></caption><graphic xmlns:xlink="http://www.w3.org/1999/xlink" xlink:href="ZooKeys-075-029-g005.jpg" position="float" orientation="portrait" xlink:type="simple"/></fig></tp:treatment-sec><ref-list><ref id="B27"><mixed-citation xmlns:xlink="http://www.w3.org/1999/xlink" xlink:type="simple"><person-group><name name-style="western"><surname>Frisch</surname><given-names>J</given-names></name><name name-style="western"><surname>Burckhardt</surname><given-names>D</given-names></name><name name-style="western"><surname>Wolters</surname><given-names>V</given-names></name></person-group> (<year>2002</year>)<article-title> Rove beetles of the subtribe Scopaeina Mulsant and Rey (Coleoptera: Staphylinidae) in the West Palaearctic: phylogeny, biogeography and species catalogue.</article-title><source>Organisms Diversity and Evolution</source><volume>2</volume>:<fpage>27</fpage>-<lpage>53</lpage>.</mixed-citation></ref><ref id="B59"><mixed-citation xmlns:xlink="http://www.w3.org/1999/xlink" xlink:type="simple"><person-group><name name-style="western"><surname>Puthz</surname><given-names>V</given-names></name></person-group> (<year>1975</year>)<article-title> <italic>Stenus clavicornis</italic> (Scop.) neu fur Nordamerika</article-title>. <source>Entomologische Blatter fur Biologie und Systematik der Kafer</source><volume>71</volume>: <lpage>124</lpage>.</mixed-citation></ref><ref id="B61"><mixed-citation xmlns:xlink="http://www.w3.org/1999/xlink" xlink:type="simple"><person-group><name name-style="western"><surname>Puthz</surname><given-names>V</given-names></name></person-group> (<year>1994</year>)<article-title> <italic>Stenus clavicornis</italic> (Scop.) nun auch in den U.S.A. (Staphyl.).</article-title><source>Entomologische Blatter fur Biologie und Systematik der Kafer</source><volume>90</volume>: <lpage>223</lpage>.</mixed-citation></ref><ref id="B20"><mixed-citation xmlns:xlink="http://www.w3.org/1999/xlink" xlink:type="simple"><person-group><name name-style="western"><surname>Campbell</surname><given-names>JM</given-names></name><name name-style="western"><surname>Davies</surname><given-names>A</given-names></name></person-group> (<year>1991</year>)<article-title> Family Staphylinidae</article-title>. In: <person-group><name name-style="western"><surname>Bousquet</surname><given-names>Y</given-names></name></person-group> (<role>Ed</role>) <source>Checklist of beetles of Canada and Alaska</source>. <publisher-name>Agriculture Canada</publisher-name>, <publisher-loc>Ottawa</publisher-loc>, <volume>84</volume>: <fpage>86</fpage>–<lpage>129</lpage>.</mixed-citation></ref><ref id="B23"><mixed-citation xmlns:xlink="http://www.w3.org/1999/xlink" xlink:type="simple"><person-group><name name-style="western"><surname>Chandler</surname><given-names>DS</given-names></name></person-group> (<year>2001</year>)<source> University of New Hampshire Insect and Arachnid Collections - Coleoptera</source>. <ext-link ext-link-type="uri" xlink:href="http://colsa1.unh.edu:591/unhinsects.htm" xlink:type="simple">http://colsa1.unh.edu:591/unhinsects.htm</ext-link> [accessed May 2010]<!--PageBreak--></mixed-citation></ref><ref id="B45"><mixed-citation xmlns:xlink="http://www.w3.org/1999/xlink" xlink:type="simple"><person-group><name name-style="western"><surname>Majka</surname><given-names>CG</given-names></name><name name-style="western"><surname>Klimaszewski</surname><given-names>J</given-names></name></person-group> (<year>2008a</year>)<article-title> Introduced Staphylinidae (Coleoptera) in the Maritime provinces of Canada.</article-title><source>The Canadian Entomologist</source><volume>140</volume>:<fpage>48</fpage>-<lpage>72</lpage>.</mixed-citation></ref><ref id="B39"><mixed-citation xmlns:xlink="http://www.w3.org/1999/xlink" xlink:type="simple"><person-group><name name-style="western"><surname>Klimaszewski</surname><given-names>J</given-names></name><name name-style="western"><surname>Langor</surname><given-names>D</given-names></name><name name-style="western"><surname>Majka</surname><given-names>CG</given-names></name><name name-style="western"><surname>Bouchard</surname><given-names>P</given-names></name><name name-style="western"><surname>Bousquet</surname><given-names>Y</given-names></name><name name-style="western"><surname>Lesage</surname><given-names>L</given-names></name><name name-style="western"><surname>Smetana</surname><given-names>A</given-names></name><name name-style="western"><surname>Sylvestre</surname><given-names>P</given-names></name><name name-style="western"><surname>Pelletier</surname><given-names>G</given-names></name><name name-style="western"><surname>Davies</surname><given-names>A</given-names></name><name name-style="western"><surname>DesRochers</surname><given-names>P</given-names></name><name name-style="western"><surname>Goulet</surname><given-names>H</given-names></name><name name-style="western"><surname>Webster</surname><given-names>RP</given-names></name><name name-style="western"><surname>Sweeney</surname><given-names>J</given-names></name></person-group> (<year>2010</year>)<source> Review of adventive species of Coleoptera (Insecta) recorded from eastern Canada</source>. <publisher-name>Pensoft</publisher-name>, <publisher-loc>Sofia-Moscow</publisher-loc>, <lpage>272</lpage> pp.</mixed-citation></ref><ref id="B51"><mixed-citation xmlns:xlink="http://www.w3.org/1999/xlink" xlink:type="simple"><person-group><name name-style="western"><surname>Melsheimer</surname><given-names>FE</given-names></name></person-group> (<year>1844</year>)<article-title> Descriptions of new species of North American Coleoptera.</article-title><source>Proceedings of the Academy of Natural Sciences of Philadelphia</source><volume>2</volume>:<fpage>26</fpage>-<lpage>43</lpage>.</mixed-citation></ref><ref id="B62"><mixed-citation xmlns:xlink="http://www.w3.org/1999/xlink" xlink:type="simple"><person-group><name name-style="western"><surname>Sanderson</surname><given-names>MW</given-names></name></person-group> (<year>1947</year>)<article-title> The North American species of <italic>Stilicolina</italic> Casey (Coleoptera, Staphylinidae).</article-title><source>Journal of the Kansas Entomological Society</source><volume>20</volume>:<fpage>27</fpage>-<lpage>30</lpage>.</mixed-citation></ref><ref id="B31"><mixed-citation xmlns:xlink="http://www.w3.org/1999/xlink" xlink:type="simple"><person-group><name name-style="western"><surname>Herman</surname><given-names>L</given-names></name></person-group> (<year>1970</year>)<article-title> The Ecology, Phylogeny, and Taxonomy of <italic>Stilicolina</italic> (Coleoptera, Staphylinidae, Paederinae)</article-title>. <source>American Museum Novitates No. 2412</source>, <lpage>26</lpage>pp.</mixed-citation></ref><ref id="B72"><mixed-citation xmlns:xlink="http://www.w3.org/1999/xlink" xlink:type="simple"><person-group><name name-style="western"><surname>Smetana</surname><given-names>A</given-names></name></person-group> (<year>2004</year>)<article-title> Staphylininae</article-title>. In: <person-group><name name-style="western"><surname>Lobl</surname><given-names>I</given-names></name><name name-style="western"><surname>Smetana</surname><given-names>A</given-names></name></person-group> (<role>Eds</role>) <source>Catalogue of Palearctic Coleoptera</source>. <publisher-name>Apollo Books</publisher-name>, <publisher-loc>Stenstrup</publisher-loc>, <lpage>942</lpage> pp.</mixed-citation></ref><ref id="B4"><mixed-citation xmlns:xlink="http://www.w3.org/1999/xlink" xlink:type="simple"><person-group><name name-style="western"><surname>Boháč</surname><given-names>J</given-names></name></person-group> (<year>1985</year>)<article-title> Review of the subfamily Paederinae (Coleoptera, Staphylinidae) in Czechoslavakia.</article-title><source>Acta Entomologica Bohemoslovaca</source><volume>82</volume>:<fpage>360</fpage>-<lpage>385</lpage>.</mixed-citation></ref></ref-list></tp:taxon-treatment>
