# Supplementary material for: Contributions to the faunistics and bionomics of Staphylinidae (Coleoptera) in northeastern North America: discoveries made through study of the University of Guelph Insect Collection, Ontario, Canada
Source: Zookeys. 2011 Jan 12;(75):29–68. doi: 10.3897/zookeys.75.767 (PMC3088045; doi:10.3897/zookeys.75.767)
Supplement: XML Treatment for Sunius melanocephalus [file zookeys.75.767-treatment17.xml]

<!DOCTYPE tp:taxon-treatment
  PUBLIC "-//TaxonX//DTD Taxonomic Treatment Publishing DTD v0 20100105//EN" "tax-treatment-NSO.dtd">
<tp:taxon-treatment xmlns:tp="http://www.plazi.org/taxpub"><tp:treatment-meta><mixed-citation publication-type="journal"><person-group><name><surname>Brunke</surname><given-names>Adam J.</given-names></name><name><surname>Marshall</surname><given-names>Stephen A.</given-names></name></person-group><article-title>Contributions to the faunistics and bionomics of Staphylinidae (Coleoptera) in northeastern  North America: discoveries made through study of the University of Guelph Insect Collection, Ontario, Canada</article-title><source>Zookeys</source><day>12</day><month>1</month><year>2011</year><volume>2011</volume><issue>75</issue><fpage>29</fpage><lpage>68</lpage><pub-id pub-id-type="doi">10.3897/zookeys.75.767</pub-id></mixed-citation></tp:treatment-meta><tp:nomenclature><tp:taxon-name>
                        	<tp:taxon-name-part taxon-name-part-type="genus">Sunius</tp:taxon-name-part>
                        	<tp:taxon-name-part taxon-name-part-type="species">melanocephalus</tp:taxon-name-part>
                        </tp:taxon-name><tp:taxon-authority>(Fabricius, 1792)</tp:taxon-authority></tp:nomenclature><tp:treatment-sec sec-type="Materials"><title>Materials.</title><p><bold>CANADA: ON: Huron Co.</bold>, Auburn, Hullett-McKillop Rd. nr. Limekiln Line, 43.742, -81.514, hedgerow, canopy trap in buckthorn, 26-V-2010 (1); <bold>Waterloo Reg.</bold>, Blair, Whistlebare Rd. and Township Rd. 1, 43.367, -80.358, hedgerow, pitfall, 4-V-2010 (1); <bold>Wellington Co.</bold>, Eramosa, Wellington County Rds. 124 and 29, 43.615, -80.215, hedgerow, pitfall, 4-V-2010 (1).</p></tp:treatment-sec><tp:treatment-sec sec-type="Diagnosis"><title>Diagnosis.</title><p><tp:taxon-name>Sunius melanocephalus</tp:taxon-name> may be easily recognized among other northeastern members of the genus by the combination of the non-serrate lateral margins of the pronotum and the bicolored body.</p><p>This species was accidentally introduced from the Palaearctic region to North America and was first recognized on the continent by <xref ref-type="bibr" rid="B34">Hoebeke (1991)</xref> from specimens collected in New York as early as 1924. Since then, it has been detected in Pennsylvania, Vermont (<xref ref-type="bibr" rid="B10">Byers et al. 2000</xref>), and Québec (<xref ref-type="bibr" rid="B20">Campbell and Davies 1991</xref>). As specimen data were not provided for the Québec record, this species’ presence in Canada was uncertain. Herein we verify its occurrence in Canada and newly record it from Ontario based on collections made in 2010 (<xref ref-type="fig" rid="F6">Map 17</xref>); no earlier collections of this species in Ontario were present in DEBU. In the Palaearctic region <tp:taxon-name>Sunius melanocephalus</tp:taxon-name> is widely distributed (<xref ref-type="bibr" rid="B72">Smetana in Löbl and Smetana 2004</xref>) and inhabits a wide variety of habitats including grasslands, swamps, riverbanks, gardens, parks, arable land and mammal burrows (<xref ref-type="bibr" rid="B3">Assing 2008</xref>). The Ontario specimens were captured in passive traps at the edges of woodlots.</p><fig id="F6" position="float" orientation="portrait"><label>Maps 17–20.</label><caption><p>Distribution in northeastern North America, sources of data other than DEBU are quoted in parentheses. <bold>17</bold> <tp:taxon-name>Sunius melanocephalus</tp:taxon-name> Fabricius (<xref ref-type="bibr" rid="B20">Campbell and Davies 1991</xref>, <xref ref-type="bibr" rid="B34">Hoebeke 1991</xref>, <xref ref-type="bibr" rid="B10">Byers et al. 2000</xref>) <bold>18</bold> <tp:taxon-name>Acylophorus agilis</tp:taxon-name> Smetana (<xref ref-type="bibr" rid="B66">Smetana 1971</xref>, <xref ref-type="bibr" rid="B67">1978</xref>) <bold>19</bold> <tp:taxon-name>Bisnius cephalicus</tp:taxon-name> (Casey) (<xref ref-type="bibr" rid="B71">Smetana 1995</xref>, <xref ref-type="bibr" rid="B55">Paquin and Dupérré 2001</xref>) <bold>20</bold> <tp:taxon-name>Bisnius siegwaldii</tp:taxon-name> (Mannerheim) (<xref ref-type="bibr" rid="B71">Smetana 1995</xref>, <xref ref-type="bibr" rid="B55">Paquin and Dupérré 2001</xref>).</p></caption><graphic xmlns:xlink="http://www.w3.org/1999/xlink" xlink:href="ZooKeys-075-029-g006.jpg" position="float" orientation="portrait" xlink:type="simple"/></fig></tp:treatment-sec><ref-list><ref id="B34"><mixed-citation xmlns:xlink="http://www.w3.org/1999/xlink" xlink:type="simple"><person-group><name name-style="western"><surname>Hoebeke</surname><given-names>ER</given-names></name></person-group> (<year>1991</year>)<article-title> <italic>Sunius melanocephalus</italic> (Coleoptera: Staphylinidae), a Palearctic rove beetle new to North America.</article-title><source>Entomological News</source><volume>102</volume>:<fpage>19</fpage>-<lpage>24</lpage>.</mixed-citation></ref><ref id="B10"><mixed-citation xmlns:xlink="http://www.w3.org/1999/xlink" xlink:type="simple"><person-group><name name-style="western"><surname>Byers</surname><given-names>RA</given-names></name><name name-style="western"><surname>Barker</surname><given-names>GM</given-names></name><name name-style="western"><surname>Davidson</surname><given-names>RL</given-names></name><name name-style="western"><surname>Hoebeke</surname><given-names>ER</given-names></name><name name-style="western"><surname>Sanderson</surname><given-names>MA</given-names></name></person-group> (<year>2000</year>)<article-title> Richness and abundance of Carabidae and Staphylinidae (Coleoptera) in northeastern dairy pastures under intensive grazing.</article-title><source>The Great Lakes Entomologist</source><volume>33</volume>:<fpage>81</fpage>-<lpage>106</lpage>.</mixed-citation></ref><ref id="B20"><mixed-citation xmlns:xlink="http://www.w3.org/1999/xlink" xlink:type="simple"><person-group><name name-style="western"><surname>Campbell</surname><given-names>JM</given-names></name><name name-style="western"><surname>Davies</surname><given-names>A</given-names></name></person-group> (<year>1991</year>)<article-title> Family Staphylinidae</article-title>. In: <person-group><name name-style="western"><surname>Bousquet</surname><given-names>Y</given-names></name></person-group> (<role>Ed</role>) <source>Checklist of beetles of Canada and Alaska</source>. <publisher-name>Agriculture Canada</publisher-name>, <publisher-loc>Ottawa</publisher-loc>, <volume>84</volume>: <fpage>86</fpage>–<lpage>129</lpage>.</mixed-citation></ref><ref id="B66"><mixed-citation xmlns:xlink="http://www.w3.org/1999/xlink" xlink:type="simple"><person-group><name name-style="western"><surname>Smetana</surname><given-names>A</given-names></name></person-group> (<year>1971</year>)<article-title> Revision of the tribe Quediini of North America north of Mexico (Coleoptera: Staphylinidae).</article-title><source>Memoirs of the Entomological Society of Canada</source> No. <volume>79</volume>: <fpage>1</fpage>–<lpage>303</lpage>.</mixed-citation></ref><ref id="B67"><mixed-citation xmlns:xlink="http://www.w3.org/1999/xlink" xlink:type="simple"><person-group><name name-style="western"><surname>Smetana</surname><given-names>A</given-names></name></person-group> (<year>1978</year>)<article-title> Revision of the tribe Quediini of America North of Mexico (Coleoptera: Staphylinidae). Supplementum 4.</article-title><source>The Canadian Entomologist</source><volume>110</volume>:<fpage>815</fpage>-<lpage>840</lpage>.</mixed-citation></ref><ref id="B71"><mixed-citation xmlns:xlink="http://www.w3.org/1999/xlink" xlink:type="simple"><person-group><name name-style="western"><surname>Smetana</surname><given-names>A</given-names></name></person-group> (<year>1995</year>)<article-title> Rove beetles of the subtribe Philonthina of America north of Mexico (Coleoptera: Staphylinidae)</article-title>. <source>Classification, phylogeny and taxonomic revision. Memoirs on Entomology, International</source><volume>3</volume>: <lpage>945</lpage>.</mixed-citation></ref><ref id="B55"><mixed-citation xmlns:xlink="http://www.w3.org/1999/xlink" xlink:type="simple"><person-group><name name-style="western"><surname>Paquin</surname><given-names>P</given-names></name><name name-style="western"><surname>Dupérré</surname><given-names>N</given-names></name></person-group> (<year>2001</year>)<article-title> Beetles of the boreal: a faunistic survey carried out in western Quebec.</article-title><source>Proceedings of the Entomological Society of Ontario</source><volume>132</volume>:<fpage>57</fpage>-<lpage>98</lpage>.</mixed-citation></ref><ref id="B72"><mixed-citation xmlns:xlink="http://www.w3.org/1999/xlink" xlink:type="simple"><person-group><name name-style="western"><surname>Smetana</surname><given-names>A</given-names></name></person-group> (<year>2004</year>)<article-title> Staphylininae</article-title>. In: <person-group><name name-style="western"><surname>Lobl</surname><given-names>I</given-names></name><name name-style="western"><surname>Smetana</surname><given-names>A</given-names></name></person-group> (<role>Eds</role>) <source>Catalogue of Palearctic Coleoptera</source>. <publisher-name>Apollo Books</publisher-name>, <publisher-loc>Stenstrup</publisher-loc>, <lpage>942</lpage> pp.</mixed-citation></ref><ref id="B3"><mixed-citation xmlns:xlink="http://www.w3.org/1999/xlink" xlink:type="simple"><person-group><name name-style="western"><surname>Assing</surname><given-names>V</given-names></name></person-group> (<year>2008</year>)<article-title> A revision of the <italic>Sunius</italic> species of the Western Palaearctic region and Middle Asia (Coleoptera: Staphylinidae: Paederinae).</article-title><source>Linzer biologische Beitråge</source><volume>40</volume>:<fpage>5</fpage>-<lpage>135</lpage>.</mixed-citation></ref></ref-list></tp:taxon-treatment>
