# Supplementary material for: Contributions to the faunistics and bionomics of Staphylinidae (Coleoptera) in northeastern North America: discoveries made through study of the University of Guelph Insect Collection, Ontario, Canada
Source: Zookeys. 2011 Jan 12;(75):29–68. doi: 10.3897/zookeys.75.767 (PMC3088045; doi:10.3897/zookeys.75.767)
Supplement: XML Treatment for Bisnius cephalicus [file zookeys.75.767-treatment19.xml]

<!DOCTYPE tp:taxon-treatment
  PUBLIC "-//TaxonX//DTD Taxonomic Treatment Publishing DTD v0 20100105//EN" "tax-treatment-NSO.dtd">
<tp:taxon-treatment xmlns:tp="http://www.plazi.org/taxpub"><tp:treatment-meta><mixed-citation publication-type="journal"><person-group><name><surname>Brunke</surname><given-names>Adam J.</given-names></name><name><surname>Marshall</surname><given-names>Stephen A.</given-names></name></person-group><article-title>Contributions to the faunistics and bionomics of Staphylinidae (Coleoptera) in northeastern  North America: discoveries made through study of the University of Guelph Insect Collection, Ontario, Canada</article-title><source>Zookeys</source><day>12</day><month>1</month><year>2011</year><volume>2011</volume><issue>75</issue><fpage>29</fpage><lpage>68</lpage><pub-id pub-id-type="doi">10.3897/zookeys.75.767</pub-id></mixed-citation></tp:treatment-meta><tp:nomenclature><tp:taxon-name>
                        	<tp:taxon-name-part taxon-name-part-type="genus">Bisnius</tp:taxon-name-part>
                        	<tp:taxon-name-part taxon-name-part-type="species">cephalicus</tp:taxon-name-part>
                        </tp:taxon-name><tp:taxon-authority>(Casey, 1915)</tp:taxon-authority></tp:nomenclature><tp:treatment-sec sec-type="Materials"><title>Materials.</title><p><bold>CANADA: ON:</bold> <bold>Cochrane Dist.</bold>, N. Moosonee, sandy beach, ridge along coastal marsh, <tp:taxon-name>Picea</tp:taxon-name>, <tp:taxon-name>Populus</tp:taxon-name>, <tp:taxon-name>Alnus</tp:taxon-name> and herbs, pitfall trap, 23-VI-1990, J. Pilny, (1).</p></tp:treatment-sec><tp:treatment-sec sec-type="Diagnosis"><title>Diagnosis.</title><p><tp:taxon-name>Bisnius cephalicus</tp:taxon-name> is readily distinguished from others of the genus in the northeast by the combination of: body bicolored with orange elytra; pronotum with five punctures in each dorsal row; eyes small, with the space behind them about three times longer (<xref ref-type="fig" rid="F1">Fig. 6</xref>).</p><p>At the time of the most recent revision of the genus, this species was known from only two specimens, from Alberta and Manitoba (<xref ref-type="bibr" rid="B71">Smetana 1995</xref>). Later, one specimen<!--PageBreak--> was collected in the northern Boreal Forest Region of Québec (<xref ref-type="bibr" rid="B55">Paquin and Dupérré 2001</xref>). Herein we report the fourth specimen known and newly record <tp:taxon-name>Bisnius cephalicus</tp:taxon-name> from boreal Ontario (<xref ref-type="fig" rid="F6">Map 19</xref>). This species is apparently transboreal in distribution and its poor representation in collections may be due to a cryptic microhabitat. Its relatively small eyes suggest a subterranean existence in the burrows of mammals, similar to that of certain other <tp:taxon-name>Bisnius</tp:taxon-name> species.</p></tp:treatment-sec><tp:treatment-sec><!--Section generated to contain objects referenced in tp:taxon-treatment.--><fig id="F1" position="float" orientation="portrait"><label>Figures 1–6.</label><caption><p>Dorsal habitus. <bold>1</bold> <tp:taxon-name>Omalium repandum</tp:taxon-name> Erichson <bold>2</bold> <tp:taxon-name>Porrhodites fenestralis</tp:taxon-name> (Zetterstedt) <bold>3</bold> <tp:taxon-name>Ischnosoma flavicolle</tp:taxon-name> (LeConte) <bold>4</bold> <tp:taxon-name>Tachyporus browni</tp:taxon-name> Campbell <bold>5</bold> <tp:taxon-name>Eustilicus tristis</tp:taxon-name> (Melsheimer) <bold>6</bold> <tp:taxon-name>Bisnius cephalicus</tp:taxon-name> (Casey).</p></caption><graphic xmlns:xlink="http://www.w3.org/1999/xlink" xlink:href="ZooKeys-075-029-g001.jpg" position="float" orientation="portrait" xlink:type="simple"/></fig><fig id="F6" position="float" orientation="portrait"><label>Maps 17–20.</label><caption><p>Distribution in northeastern North America, sources of data other than DEBU are quoted in parentheses. <bold>17</bold> <tp:taxon-name>Sunius melanocephalus</tp:taxon-name> Fabricius (<xref ref-type="bibr" rid="B20">Campbell and Davies 1991</xref>, <xref ref-type="bibr" rid="B34">Hoebeke 1991</xref>, <xref ref-type="bibr" rid="B10">Byers et al. 2000</xref>) <bold>18</bold> <tp:taxon-name>Acylophorus agilis</tp:taxon-name> Smetana (<xref ref-type="bibr" rid="B66">Smetana 1971</xref>, <xref ref-type="bibr" rid="B67">1978</xref>) <bold>19</bold> <tp:taxon-name>Bisnius cephalicus</tp:taxon-name> (Casey) (<xref ref-type="bibr" rid="B71">Smetana 1995</xref>, <xref ref-type="bibr" rid="B55">Paquin and Dupérré 2001</xref>) <bold>20</bold> <tp:taxon-name>Bisnius siegwaldii</tp:taxon-name> (Mannerheim) (<xref ref-type="bibr" rid="B71">Smetana 1995</xref>, <xref ref-type="bibr" rid="B55">Paquin and Dupérré 2001</xref>).</p></caption><graphic xmlns:xlink="http://www.w3.org/1999/xlink" xlink:href="ZooKeys-075-029-g006.jpg" position="float" orientation="portrait" xlink:type="simple"/></fig></tp:treatment-sec><ref-list><ref id="B71"><mixed-citation xmlns:xlink="http://www.w3.org/1999/xlink" xlink:type="simple"><person-group><name name-style="western"><surname>Smetana</surname><given-names>A</given-names></name></person-group> (<year>1995</year>)<article-title> Rove beetles of the subtribe Philonthina of America north of Mexico (Coleoptera: Staphylinidae)</article-title>. <source>Classification, phylogeny and taxonomic revision. Memoirs on Entomology, International</source><volume>3</volume>: <lpage>945</lpage>.</mixed-citation></ref><ref id="B55"><mixed-citation xmlns:xlink="http://www.w3.org/1999/xlink" xlink:type="simple"><person-group><name name-style="western"><surname>Paquin</surname><given-names>P</given-names></name><name name-style="western"><surname>Dupérré</surname><given-names>N</given-names></name></person-group> (<year>2001</year>)<article-title> Beetles of the boreal: a faunistic survey carried out in western Quebec.</article-title><source>Proceedings of the Entomological Society of Ontario</source><volume>132</volume>:<fpage>57</fpage>-<lpage>98</lpage>.</mixed-citation></ref><ref id="B20"><mixed-citation xmlns:xlink="http://www.w3.org/1999/xlink" xlink:type="simple"><person-group><name name-style="western"><surname>Campbell</surname><given-names>JM</given-names></name><name name-style="western"><surname>Davies</surname><given-names>A</given-names></name></person-group> (<year>1991</year>)<article-title> Family Staphylinidae</article-title>. In: <person-group><name name-style="western"><surname>Bousquet</surname><given-names>Y</given-names></name></person-group> (<role>Ed</role>) <source>Checklist of beetles of Canada and Alaska</source>. <publisher-name>Agriculture Canada</publisher-name>, <publisher-loc>Ottawa</publisher-loc>, <volume>84</volume>: <fpage>86</fpage>–<lpage>129</lpage>.</mixed-citation></ref><ref id="B34"><mixed-citation xmlns:xlink="http://www.w3.org/1999/xlink" xlink:type="simple"><person-group><name name-style="western"><surname>Hoebeke</surname><given-names>ER</given-names></name></person-group> (<year>1991</year>)<article-title> <italic>Sunius melanocephalus</italic> (Coleoptera: Staphylinidae), a Palearctic rove beetle new to North America.</article-title><source>Entomological News</source><volume>102</volume>:<fpage>19</fpage>-<lpage>24</lpage>.</mixed-citation></ref><ref id="B10"><mixed-citation xmlns:xlink="http://www.w3.org/1999/xlink" xlink:type="simple"><person-group><name name-style="western"><surname>Byers</surname><given-names>RA</given-names></name><name name-style="western"><surname>Barker</surname><given-names>GM</given-names></name><name name-style="western"><surname>Davidson</surname><given-names>RL</given-names></name><name name-style="western"><surname>Hoebeke</surname><given-names>ER</given-names></name><name name-style="western"><surname>Sanderson</surname><given-names>MA</given-names></name></person-group> (<year>2000</year>)<article-title> Richness and abundance of Carabidae and Staphylinidae (Coleoptera) in northeastern dairy pastures under intensive grazing.</article-title><source>The Great Lakes Entomologist</source><volume>33</volume>:<fpage>81</fpage>-<lpage>106</lpage>.</mixed-citation></ref><ref id="B66"><mixed-citation xmlns:xlink="http://www.w3.org/1999/xlink" xlink:type="simple"><person-group><name name-style="western"><surname>Smetana</surname><given-names>A</given-names></name></person-group> (<year>1971</year>)<article-title> Revision of the tribe Quediini of North America north of Mexico (Coleoptera: Staphylinidae).</article-title><source>Memoirs of the Entomological Society of Canada</source> No. <volume>79</volume>: <fpage>1</fpage>–<lpage>303</lpage>.</mixed-citation></ref><ref id="B67"><mixed-citation xmlns:xlink="http://www.w3.org/1999/xlink" xlink:type="simple"><person-group><name name-style="western"><surname>Smetana</surname><given-names>A</given-names></name></person-group> (<year>1978</year>)<article-title> Revision of the tribe Quediini of America North of Mexico (Coleoptera: Staphylinidae). Supplementum 4.</article-title><source>The Canadian Entomologist</source><volume>110</volume>:<fpage>815</fpage>-<lpage>840</lpage>.</mixed-citation></ref></ref-list></tp:taxon-treatment>
