# Supplementary material for: Contributions to the faunistics and bionomics of Staphylinidae (Coleoptera) in northeastern North America: discoveries made through study of the University of Guelph Insect Collection, Ontario, Canada
Source: Zookeys. 2011 Jan 12;(75):29–68. doi: 10.3897/zookeys.75.767 (PMC3088045; doi:10.3897/zookeys.75.767)
Supplement: XML Treatment for Bisnius siegwaldii [file zookeys.75.767-treatment20.xml]

<!DOCTYPE tp:taxon-treatment
  PUBLIC "-//TaxonX//DTD Taxonomic Treatment Publishing DTD v0 20100105//EN" "tax-treatment-NSO.dtd">
<tp:taxon-treatment xmlns:tp="http://www.plazi.org/taxpub"><tp:treatment-meta><mixed-citation publication-type="journal"><person-group><name><surname>Brunke</surname><given-names>Adam J.</given-names></name><name><surname>Marshall</surname><given-names>Stephen A.</given-names></name></person-group><article-title>Contributions to the faunistics and bionomics of Staphylinidae (Coleoptera) in northeastern  North America: discoveries made through study of the University of Guelph Insect Collection, Ontario, Canada</article-title><source>Zookeys</source><day>12</day><month>1</month><year>2011</year><volume>2011</volume><issue>75</issue><fpage>29</fpage><lpage>68</lpage><pub-id pub-id-type="doi">10.3897/zookeys.75.767</pub-id></mixed-citation></tp:treatment-meta><tp:nomenclature><tp:taxon-name>
                        	<tp:taxon-name-part taxon-name-part-type="genus">Bisnius</tp:taxon-name-part>
                        	<tp:taxon-name-part taxon-name-part-type="species">siegwaldii</tp:taxon-name-part>
                        </tp:taxon-name><tp:taxon-authority>(Mannerheim, 1843)</tp:taxon-authority></tp:nomenclature><tp:treatment-sec sec-type="Materials"><title>Materials.</title><p><bold>UNITED STATES: VA: Giles Co.</bold>, Mountain Lake, on dead fox squirrel, 11 to 25-V-2008, A. Brunke (3).</p><p><bold>CANADA: PEI:</bold> Long Pond, National Park, milieu marécageux (=marshy environment), 30-VII-1979, R. Sexton (2); West Covehead, débris sur la plage (=beach debris), 25-VII-1979, R. Sexton, (3).</p></tp:treatment-sec><tp:treatment-sec sec-type="Diagnosis"><title>Diagnosis.</title><p><tp:taxon-name>Bisnius siegwaldii</tp:taxon-name> is easily recognized among other species of the genus in the northeast by the combination of: body not bicolored; elytra dark; pronotum with at least five punctures in each dorsal row; head with punctures arranged to form a ‘V’ (<xref ref-type="bibr" rid="B71">Smetana 1995</xref>) (<xref ref-type="fig" rid="F7">Fig. 7</xref>).</p><fig id="F7" position="float" orientation="portrait"><label>Figures 7–12.</label><caption><p>Dorsal habitus. <bold>7</bold> <tp:taxon-name>Bisnius siegwaldii</tp:taxon-name> (Mannerheim)<bold>8</bold> <tp:taxon-name>Erichsonius brachycephalus</tp:taxon-name> Frank<bold>9</bold> <tp:taxon-name>Erichsonius parcus</tp:taxon-name> (Horn) <bold>10</bold> <tp:taxon-name>Neobisnius terminalis</tp:taxon-name> (LeConte)<bold>11</bold> <tp:taxon-name>Philonthus vulgatus</tp:taxon-name> Casey<bold>12</bold> <tp:taxon-name>Quedius cinctus</tp:taxon-name> (Paykull).</p></caption><graphic xmlns:xlink="http://www.w3.org/1999/xlink" xlink:href="ZooKeys-075-029-g007.jpg" position="float" orientation="portrait" xlink:type="simple"/></fig><p>This species is transcontinental across northern North America with several collections made further south in both the east and west. It is currently known from Alaska, Alberta, British Columbia, California, Connecticut, Maine, Manitoba, Michigan, Montana, Newfoundland, New Brunswick, New Hampshire, New York, North Carolina, Nova Scotia, Northwest Territories, Ontario, Oregon, Québec, Saskatchewan, Tennessee, Vermont, Washington, West Virginia, Wisconsin, and Yukon Territory (<xref ref-type="bibr" rid="B71">Smetana 1995</xref>). Herein we newly record it from Prince Edward Island and Virginia (<xref ref-type="fig" rid="F6">Map 20</xref>). <tp:taxon-name>Bisnius siegwaldii</tp:taxon-name> is a common species found in carrion, dung, rotting fungi, decaying plant matter and wood, moss, and in vegetation near water (<xref ref-type="bibr" rid="B71">Smetana 1995</xref>).</p></tp:treatment-sec><tp:treatment-sec><!--Section generated to contain objects referenced in tp:taxon-treatment.--><fig id="F6" position="float" orientation="portrait"><label>Maps 17–20.</label><caption><p>Distribution in northeastern North America, sources of data other than DEBU are quoted in parentheses. <bold>17</bold> <tp:taxon-name>Sunius melanocephalus</tp:taxon-name> Fabricius (<xref ref-type="bibr" rid="B20">Campbell and Davies 1991</xref>, <xref ref-type="bibr" rid="B34">Hoebeke 1991</xref>, <xref ref-type="bibr" rid="B10">Byers et al. 2000</xref>) <bold>18</bold> <tp:taxon-name>Acylophorus agilis</tp:taxon-name> Smetana (<xref ref-type="bibr" rid="B66">Smetana 1971</xref>, <xref ref-type="bibr" rid="B67">1978</xref>) <bold>19</bold> <tp:taxon-name>Bisnius cephalicus</tp:taxon-name> (Casey) (<xref ref-type="bibr" rid="B71">Smetana 1995</xref>, <xref ref-type="bibr" rid="B55">Paquin and Dupérré 2001</xref>) <bold>20</bold> <tp:taxon-name>Bisnius siegwaldii</tp:taxon-name> (Mannerheim) (<xref ref-type="bibr" rid="B71">Smetana 1995</xref>, <xref ref-type="bibr" rid="B55">Paquin and Dupérré 2001</xref>).</p></caption><graphic xmlns:xlink="http://www.w3.org/1999/xlink" xlink:href="ZooKeys-075-029-g006.jpg" position="float" orientation="portrait" xlink:type="simple"/></fig></tp:treatment-sec><ref-list><ref id="B71"><mixed-citation xmlns:xlink="http://www.w3.org/1999/xlink" xlink:type="simple"><person-group><name name-style="western"><surname>Smetana</surname><given-names>A</given-names></name></person-group> (<year>1995</year>)<article-title> Rove beetles of the subtribe Philonthina of America north of Mexico (Coleoptera: Staphylinidae)</article-title>. <source>Classification, phylogeny and taxonomic revision. Memoirs on Entomology, International</source><volume>3</volume>: <lpage>945</lpage>.</mixed-citation></ref><ref id="B20"><mixed-citation xmlns:xlink="http://www.w3.org/1999/xlink" xlink:type="simple"><person-group><name name-style="western"><surname>Campbell</surname><given-names>JM</given-names></name><name name-style="western"><surname>Davies</surname><given-names>A</given-names></name></person-group> (<year>1991</year>)<article-title> Family Staphylinidae</article-title>. In: <person-group><name name-style="western"><surname>Bousquet</surname><given-names>Y</given-names></name></person-group> (<role>Ed</role>) <source>Checklist of beetles of Canada and Alaska</source>. <publisher-name>Agriculture Canada</publisher-name>, <publisher-loc>Ottawa</publisher-loc>, <volume>84</volume>: <fpage>86</fpage>–<lpage>129</lpage>.</mixed-citation></ref><ref id="B34"><mixed-citation xmlns:xlink="http://www.w3.org/1999/xlink" xlink:type="simple"><person-group><name name-style="western"><surname>Hoebeke</surname><given-names>ER</given-names></name></person-group> (<year>1991</year>)<article-title> <italic>Sunius melanocephalus</italic> (Coleoptera: Staphylinidae), a Palearctic rove beetle new to North America.</article-title><source>Entomological News</source><volume>102</volume>:<fpage>19</fpage>-<lpage>24</lpage>.</mixed-citation></ref><ref id="B10"><mixed-citation xmlns:xlink="http://www.w3.org/1999/xlink" xlink:type="simple"><person-group><name name-style="western"><surname>Byers</surname><given-names>RA</given-names></name><name name-style="western"><surname>Barker</surname><given-names>GM</given-names></name><name name-style="western"><surname>Davidson</surname><given-names>RL</given-names></name><name name-style="western"><surname>Hoebeke</surname><given-names>ER</given-names></name><name name-style="western"><surname>Sanderson</surname><given-names>MA</given-names></name></person-group> (<year>2000</year>)<article-title> Richness and abundance of Carabidae and Staphylinidae (Coleoptera) in northeastern dairy pastures under intensive grazing.</article-title><source>The Great Lakes Entomologist</source><volume>33</volume>:<fpage>81</fpage>-<lpage>106</lpage>.</mixed-citation></ref><ref id="B66"><mixed-citation xmlns:xlink="http://www.w3.org/1999/xlink" xlink:type="simple"><person-group><name name-style="western"><surname>Smetana</surname><given-names>A</given-names></name></person-group> (<year>1971</year>)<article-title> Revision of the tribe Quediini of North America north of Mexico (Coleoptera: Staphylinidae).</article-title><source>Memoirs of the Entomological Society of Canada</source> No. <volume>79</volume>: <fpage>1</fpage>–<lpage>303</lpage>.</mixed-citation></ref><ref id="B67"><mixed-citation xmlns:xlink="http://www.w3.org/1999/xlink" xlink:type="simple"><person-group><name name-style="western"><surname>Smetana</surname><given-names>A</given-names></name></person-group> (<year>1978</year>)<article-title> Revision of the tribe Quediini of America North of Mexico (Coleoptera: Staphylinidae). Supplementum 4.</article-title><source>The Canadian Entomologist</source><volume>110</volume>:<fpage>815</fpage>-<lpage>840</lpage>.</mixed-citation></ref><ref id="B55"><mixed-citation xmlns:xlink="http://www.w3.org/1999/xlink" xlink:type="simple"><person-group><name name-style="western"><surname>Paquin</surname><given-names>P</given-names></name><name name-style="western"><surname>Dupérré</surname><given-names>N</given-names></name></person-group> (<year>2001</year>)<article-title> Beetles of the boreal: a faunistic survey carried out in western Quebec.</article-title><source>Proceedings of the Entomological Society of Ontario</source><volume>132</volume>:<fpage>57</fpage>-<lpage>98</lpage>.</mixed-citation></ref></ref-list></tp:taxon-treatment>
