# Supplementary material for: Contributions to the faunistics and bionomics of Staphylinidae (Coleoptera) in northeastern North America: discoveries made through study of the University of Guelph Insect Collection, Ontario, Canada
Source: Zookeys. 2011 Jan 12;(75):29–68. doi: 10.3897/zookeys.75.767 (PMC3088045; doi:10.3897/zookeys.75.767)
Supplement: XML Treatment for Erichsonius brachycephalus [file zookeys.75.767-treatment21.xml]

<!DOCTYPE tp:taxon-treatment
  PUBLIC "-//TaxonX//DTD Taxonomic Treatment Publishing DTD v0 20100105//EN" "tax-treatment-NSO.dtd">
<tp:taxon-treatment xmlns:tp="http://www.plazi.org/taxpub"><tp:treatment-meta><mixed-citation publication-type="journal"><person-group><name><surname>Brunke</surname><given-names>Adam J.</given-names></name><name><surname>Marshall</surname><given-names>Stephen A.</given-names></name></person-group><article-title>Contributions to the faunistics and bionomics of Staphylinidae (Coleoptera) in northeastern  North America: discoveries made through study of the University of Guelph Insect Collection, Ontario, Canada</article-title><source>Zookeys</source><day>12</day><month>1</month><year>2011</year><volume>2011</volume><issue>75</issue><fpage>29</fpage><lpage>68</lpage><pub-id pub-id-type="doi">10.3897/zookeys.75.767</pub-id></mixed-citation></tp:treatment-meta><tp:nomenclature><tp:taxon-name>
                        	<tp:taxon-name-part taxon-name-part-type="genus">Erichsonius</tp:taxon-name-part>
                        	<tp:taxon-name-part taxon-name-part-type="species">brachycephalus</tp:taxon-name-part>
                        </tp:taxon-name><tp:taxon-authority>Frank, 1975</tp:taxon-authority></tp:nomenclature><tp:treatment-sec sec-type="Materials"><title>Materials.</title><p><bold>CANADA: ON: Huron Co.</bold>, Brucefield, London Rd. nr. Centennial Rd., 43.509, -81.516, hedgerow nr. creek, canopy trap in buckthorn, 11-V-2009, A. Brunke (1); <bold>QC:</bold> <bold>La Valleé-de-la-Gatinaeu</bold>,Martindale, hutte à castor (=beaver lodge), 19-IX-1976, R. Sexton (26).</p></tp:treatment-sec><tp:treatment-sec sec-type="Diagnosis"><title>Diagnosis.</title><p>This species is easily recognized among others of the genus with a sparsely punctate forebody by its large size (&gt;4.7mm from clypeus to abdominal apex) and transverse head with slightly converging temples (<xref ref-type="fig" rid="F7">Fig. 8</xref>).</p><p><tp:taxon-name>Erichsonius brachycephalus</tp:taxon-name> was previously known from Illinois, Maine, Massachusetts, New Jersey, Texas (<xref ref-type="bibr" rid="B24">Frank 1975</xref>),Virginia (<xref ref-type="bibr" rid="B25">Frank 1981a</xref>), and New Hampshire (<xref ref-type="bibr" rid="B23">Chandler 2001</xref>). <xref ref-type="bibr" rid="B74">Watrous (2008)</xref> reported it from Missouri based on specimens collected in stream drift and leaf litter. Herein we newly record it from Canada (Ontario <!--PageBreak-->and Québec) and suggest that this species is broadly distributed in northeastern North America, reaching its northern limit in southernmost Canada (<xref ref-type="fig" rid="F8">Map 21</xref>). All available habitat data suggest that this species is strongly associated with decaying vegetative debris along the edges of ponds, lakes, streams, and rivers. Despite  the long series from Quebec beaver lodges, we have not found this species during our searches of beaver lodges in Ontario.</p><fig id="F8" position="float" orientation="portrait"><label>Maps 21–24.</label><caption><p>Distribution in northeastern North America, sources of data other than DEBU are quoted in parentheses. <bold>21</bold> <tp:taxon-name>Erichsonius brachycephalus</tp:taxon-name> Frank (<xref ref-type="bibr" rid="B24">Frank 1975</xref>, <xref ref-type="bibr" rid="B25">1981a</xref>, <xref ref-type="bibr" rid="B23">Chandler 2001</xref>) <bold>22</bold> <tp:taxon-name>Erichsonius nanus</tp:taxon-name> (Horn) (<xref ref-type="bibr" rid="B24">Frank 1975</xref>, <xref ref-type="bibr" rid="B25">1981a</xref>, <xref ref-type="bibr" rid="B65">Sikes 2003</xref>, <xref ref-type="bibr" rid="B37">Klimaszewski et al. 2005</xref>) <bold>23</bold> <tp:taxon-name>Erichsonius parcus</tp:taxon-name> (Horn) (<xref ref-type="bibr" rid="B24">Frank 1975</xref>, <xref ref-type="bibr" rid="B23">Chandler 2001</xref>) <bold>24</bold> <tp:taxon-name>Gabrius amulius</tp:taxon-name> Smetana (<xref ref-type="bibr" rid="B71">Smetana 1995</xref>).</p></caption><graphic xmlns:xlink="http://www.w3.org/1999/xlink" xlink:href="ZooKeys-075-029-g008.jpg" position="float" orientation="portrait" xlink:type="simple"/></fig></tp:treatment-sec><tp:treatment-sec><!--Section generated to contain objects referenced in tp:taxon-treatment.--><fig id="F7" position="float" orientation="portrait"><label>Figures 7–12.</label><caption><p>Dorsal habitus. <bold>7</bold> <tp:taxon-name>Bisnius siegwaldii</tp:taxon-name> (Mannerheim)<bold>8</bold> <tp:taxon-name>Erichsonius brachycephalus</tp:taxon-name> Frank<bold>9</bold> <tp:taxon-name>Erichsonius parcus</tp:taxon-name> (Horn) <bold>10</bold> <tp:taxon-name>Neobisnius terminalis</tp:taxon-name> (LeConte)<bold>11</bold> <tp:taxon-name>Philonthus vulgatus</tp:taxon-name> Casey<bold>12</bold> <tp:taxon-name>Quedius cinctus</tp:taxon-name> (Paykull).</p></caption><graphic xmlns:xlink="http://www.w3.org/1999/xlink" xlink:href="ZooKeys-075-029-g007.jpg" position="float" orientation="portrait" xlink:type="simple"/></fig></tp:treatment-sec><ref-list><ref id="B24"><mixed-citation xmlns:xlink="http://www.w3.org/1999/xlink" xlink:type="simple"><person-group><name name-style="western"><surname>Frank</surname><given-names>JH</given-names></name></person-group> (<year>1975</year>)<article-title> A Revision of the New World Species of the Genus <italic>Erichsonius</italic> Fauvel (Coleoptera: Staphylinidae).</article-title><source>The Coleopterists Bulletin</source><volume>29</volume>:<fpage>177</fpage>-<lpage>203</lpage>.</mixed-citation></ref><ref id="B25"><mixed-citation xmlns:xlink="http://www.w3.org/1999/xlink" xlink:type="simple"><person-group><name name-style="western"><surname>Frank</surname><given-names>JH</given-names></name></person-group> (<year>1981a</year>)<article-title> A New <italic>Erichsonius</italic> Species from Arizona with Discussion on Phylogeny within the Genus (Coleoptera: Staphylinidae).</article-title><source>The Coleopterists Bulletin</source><volume>35</volume>:<fpage>97</fpage>-<lpage>106</lpage>.</mixed-citation></ref><ref id="B23"><mixed-citation xmlns:xlink="http://www.w3.org/1999/xlink" xlink:type="simple"><person-group><name name-style="western"><surname>Chandler</surname><given-names>DS</given-names></name></person-group> (<year>2001</year>)<source> University of New Hampshire Insect and Arachnid Collections - Coleoptera</source>. <ext-link ext-link-type="uri" xlink:href="http://colsa1.unh.edu:591/unhinsects.htm" xlink:type="simple">http://colsa1.unh.edu:591/unhinsects.htm</ext-link> [accessed May 2010]<!--PageBreak--></mixed-citation></ref><ref id="B74"><mixed-citation xmlns:xlink="http://www.w3.org/1999/xlink" xlink:type="simple"><person-group><name name-style="western"><surname>Watrous</surname><given-names>L</given-names></name></person-group> (<year>2008</year>)<source> Contribution to the Taxonomic Inventory of Coleoptera at Cuivre River State Park</source>, <publisher-name>Lincoln Co., MO. Missouri Department of Natural Resources</publisher-name>, <publisher-loc>Ballwin, Mo.</publisher-loc>, <lpage>17</lpage> pp.</mixed-citation></ref><ref id="B65"><mixed-citation xmlns:xlink="http://www.w3.org/1999/xlink" xlink:type="simple"><person-group><name name-style="western"><surname>Sikes</surname><given-names>DS</given-names></name></person-group> (<year>2003</year>)<article-title> The beetle fauna of the state of Rhode Island, USA (Coleoptera): 656 new state records.</article-title><source>Zootaxa</source><volume>340</volume>:<fpage>1</fpage>-<lpage>38</lpage>.</mixed-citation></ref><ref id="B37"><mixed-citation xmlns:xlink="http://www.w3.org/1999/xlink" xlink:type="simple"><person-group><name name-style="western"><surname>Klimaszewski</surname><given-names>J</given-names></name><name name-style="western"><surname>Sweeney</surname><given-names>J</given-names></name><name name-style="western"><surname>Price</surname><given-names>J</given-names></name><name name-style="western"><surname>Pelletier</surname><given-names>G</given-names></name></person-group> (<year>2005</year>)<article-title> Rove beetles (Coleoptera: Staphylinidae) in red spruce stands, eastern Canada: diversity, abundance, and descriptions of new species.</article-title><source>The Canadian Entomologist</source><volume>137</volume>:<fpage>1</fpage>-<lpage>48</lpage>.</mixed-citation></ref><ref id="B71"><mixed-citation xmlns:xlink="http://www.w3.org/1999/xlink" xlink:type="simple"><person-group><name name-style="western"><surname>Smetana</surname><given-names>A</given-names></name></person-group> (<year>1995</year>)<article-title> Rove beetles of the subtribe Philonthina of America north of Mexico (Coleoptera: Staphylinidae)</article-title>. <source>Classification, phylogeny and taxonomic revision. Memoirs on Entomology, International</source><volume>3</volume>: <lpage>945</lpage>.</mixed-citation></ref></ref-list></tp:taxon-treatment>
