# Supplementary material for: Contributions to the faunistics and bionomics of Staphylinidae (Coleoptera) in northeastern North America: discoveries made through study of the University of Guelph Insect Collection, Ontario, Canada
Source: Zookeys. 2011 Jan 12;(75):29–68. doi: 10.3897/zookeys.75.767 (PMC3088045; doi:10.3897/zookeys.75.767)
Supplement: XML Treatment for Erichsonius nanus [file zookeys.75.767-treatment22.xml]

<!DOCTYPE tp:taxon-treatment
  PUBLIC "-//TaxonX//DTD Taxonomic Treatment Publishing DTD v0 20100105//EN" "tax-treatment-NSO.dtd">
<tp:taxon-treatment xmlns:tp="http://www.plazi.org/taxpub"><tp:treatment-meta><mixed-citation publication-type="journal"><person-group><name><surname>Brunke</surname><given-names>Adam J.</given-names></name><name><surname>Marshall</surname><given-names>Stephen A.</given-names></name></person-group><article-title>Contributions to the faunistics and bionomics of Staphylinidae (Coleoptera) in northeastern  North America: discoveries made through study of the University of Guelph Insect Collection, Ontario, Canada</article-title><source>Zookeys</source><day>12</day><month>1</month><year>2011</year><volume>2011</volume><issue>75</issue><fpage>29</fpage><lpage>68</lpage><pub-id pub-id-type="doi">10.3897/zookeys.75.767</pub-id></mixed-citation></tp:treatment-meta><tp:nomenclature><tp:taxon-name>
                        	<tp:taxon-name-part taxon-name-part-type="genus">Erichsonius</tp:taxon-name-part>
                        	<tp:taxon-name-part taxon-name-part-type="species">nanus</tp:taxon-name-part>
                        </tp:taxon-name><tp:taxon-authority>(Horn, 1884)</tp:taxon-authority></tp:nomenclature><tp:treatment-sec sec-type="Materials"><title>Materials.</title><p><bold>CANADA: PEI:</bold> Long Pond National Park, milieu marécageux (=marshy environment), 30-VII-1979, R. Sexton (2).<!--PageBreak--></p></tp:treatment-sec><tp:treatment-sec sec-type="Diagnosis"><title>Diagnosis.</title><p><tp:taxon-name>Erichsonius nanus</tp:taxon-name> can be recognized among the other densely punctate species in northeastern North America by its larger size (&gt;4.4mm, from clypeus to abdominal apex), and the apical portion of the median lobe of the aedeagus, which is distinctly thin and sinuate in lateral view (<xref ref-type="fig" rid="F14">Fig. 18</xref>).</p><p>This species is widely distributed and was previously known from Alaska, British Columbia, Illinois, Maine, Massachusetts, New Brunswick, New Hampshire, Newfoundland, New Jersey, New York, Northwest Territories, Nova Scotia, Ontario, Québec, Washington, Wisconsin (<xref ref-type="bibr" rid="B24">Frank 1975</xref>),Virginia (<xref ref-type="bibr" rid="B25">Frank 1981a</xref>), and Rhode Island (<xref ref-type="bibr" rid="B65">Sikes 2003</xref>). Herein we newly report this species from Prince Edward Island (<xref ref-type="fig" rid="F8">Map 22</xref>). <tp:taxon-name>Erichsonius nanus</tp:taxon-name> is found in a variety of habitats near water and can be collected in great numbers by sifting or treading the debris present there.</p><!--PageBreak--></tp:treatment-sec><tp:treatment-sec><!--Section generated to contain objects referenced in tp:taxon-treatment.--><fig id="F14" position="float" orientation="portrait"><label>Figures 14–19.</label><caption><p><bold>14</bold> <tp:taxon-name>Stenus clavicornis</tp:taxon-name> (Scopoli), aedeagus in parameral view <bold>15</bold> <tp:taxon-name>Medon fusculus</tp:taxon-name> (Mannerheim), 7<sub>th</sub> sternite <bold>16</bold> <tp:taxon-name>Medon fusculus</tp:taxon-name>, aedeagus in lateral view <bold>17</bold> <tp:taxon-name>Scopaeus minutus</tp:taxon-name> Erichson, aedeagus in lateral view <bold>18</bold> <tp:taxon-name>Erichsonius nanus</tp:taxon-name> (Horn), aedeagus in lateral view <bold>19</bold> <tp:taxon-name>Erichsonius parcus</tp:taxon-name> (Horn), aedeagus in parameral view.</p></caption><graphic xmlns:xlink="http://www.w3.org/1999/xlink" xlink:href="ZooKeys-075-029-g014.jpg" position="float" orientation="portrait" xlink:type="simple"/></fig><fig id="F8" position="float" orientation="portrait"><label>Maps 21–24.</label><caption><p>Distribution in northeastern North America, sources of data other than DEBU are quoted in parentheses. <bold>21</bold> <tp:taxon-name>Erichsonius brachycephalus</tp:taxon-name> Frank (<xref ref-type="bibr" rid="B24">Frank 1975</xref>, <xref ref-type="bibr" rid="B25">1981a</xref>, <xref ref-type="bibr" rid="B23">Chandler 2001</xref>) <bold>22</bold> <tp:taxon-name>Erichsonius nanus</tp:taxon-name> (Horn) (<xref ref-type="bibr" rid="B24">Frank 1975</xref>, <xref ref-type="bibr" rid="B25">1981a</xref>, <xref ref-type="bibr" rid="B65">Sikes 2003</xref>, <xref ref-type="bibr" rid="B37">Klimaszewski et al. 2005</xref>) <bold>23</bold> <tp:taxon-name>Erichsonius parcus</tp:taxon-name> (Horn) (<xref ref-type="bibr" rid="B24">Frank 1975</xref>, <xref ref-type="bibr" rid="B23">Chandler 2001</xref>) <bold>24</bold> <tp:taxon-name>Gabrius amulius</tp:taxon-name> Smetana (<xref ref-type="bibr" rid="B71">Smetana 1995</xref>).</p></caption><graphic xmlns:xlink="http://www.w3.org/1999/xlink" xlink:href="ZooKeys-075-029-g008.jpg" position="float" orientation="portrait" xlink:type="simple"/></fig></tp:treatment-sec><ref-list><ref id="B24"><mixed-citation xmlns:xlink="http://www.w3.org/1999/xlink" xlink:type="simple"><person-group><name name-style="western"><surname>Frank</surname><given-names>JH</given-names></name></person-group> (<year>1975</year>)<article-title> A Revision of the New World Species of the Genus <italic>Erichsonius</italic> Fauvel (Coleoptera: Staphylinidae).</article-title><source>The Coleopterists Bulletin</source><volume>29</volume>:<fpage>177</fpage>-<lpage>203</lpage>.</mixed-citation></ref><ref id="B25"><mixed-citation xmlns:xlink="http://www.w3.org/1999/xlink" xlink:type="simple"><person-group><name name-style="western"><surname>Frank</surname><given-names>JH</given-names></name></person-group> (<year>1981a</year>)<article-title> A New <italic>Erichsonius</italic> Species from Arizona with Discussion on Phylogeny within the Genus (Coleoptera: Staphylinidae).</article-title><source>The Coleopterists Bulletin</source><volume>35</volume>:<fpage>97</fpage>-<lpage>106</lpage>.</mixed-citation></ref><ref id="B65"><mixed-citation xmlns:xlink="http://www.w3.org/1999/xlink" xlink:type="simple"><person-group><name name-style="western"><surname>Sikes</surname><given-names>DS</given-names></name></person-group> (<year>2003</year>)<article-title> The beetle fauna of the state of Rhode Island, USA (Coleoptera): 656 new state records.</article-title><source>Zootaxa</source><volume>340</volume>:<fpage>1</fpage>-<lpage>38</lpage>.</mixed-citation></ref><ref id="B23"><mixed-citation xmlns:xlink="http://www.w3.org/1999/xlink" xlink:type="simple"><person-group><name name-style="western"><surname>Chandler</surname><given-names>DS</given-names></name></person-group> (<year>2001</year>)<source> University of New Hampshire Insect and Arachnid Collections - Coleoptera</source>. <ext-link ext-link-type="uri" xlink:href="http://colsa1.unh.edu:591/unhinsects.htm" xlink:type="simple">http://colsa1.unh.edu:591/unhinsects.htm</ext-link> [accessed May 2010]<!--PageBreak--></mixed-citation></ref><ref id="B37"><mixed-citation xmlns:xlink="http://www.w3.org/1999/xlink" xlink:type="simple"><person-group><name name-style="western"><surname>Klimaszewski</surname><given-names>J</given-names></name><name name-style="western"><surname>Sweeney</surname><given-names>J</given-names></name><name name-style="western"><surname>Price</surname><given-names>J</given-names></name><name name-style="western"><surname>Pelletier</surname><given-names>G</given-names></name></person-group> (<year>2005</year>)<article-title> Rove beetles (Coleoptera: Staphylinidae) in red spruce stands, eastern Canada: diversity, abundance, and descriptions of new species.</article-title><source>The Canadian Entomologist</source><volume>137</volume>:<fpage>1</fpage>-<lpage>48</lpage>.</mixed-citation></ref><ref id="B71"><mixed-citation xmlns:xlink="http://www.w3.org/1999/xlink" xlink:type="simple"><person-group><name name-style="western"><surname>Smetana</surname><given-names>A</given-names></name></person-group> (<year>1995</year>)<article-title> Rove beetles of the subtribe Philonthina of America north of Mexico (Coleoptera: Staphylinidae)</article-title>. <source>Classification, phylogeny and taxonomic revision. Memoirs on Entomology, International</source><volume>3</volume>: <lpage>945</lpage>.</mixed-citation></ref></ref-list></tp:taxon-treatment>
