# Supplementary material for: Contributions to the faunistics and bionomics of Staphylinidae (Coleoptera) in northeastern North America: discoveries made through study of the University of Guelph Insect Collection, Ontario, Canada
Source: Zookeys. 2011 Jan 12;(75):29–68. doi: 10.3897/zookeys.75.767 (PMC3088045; doi:10.3897/zookeys.75.767)
Supplement: XML Treatment for Erichsonius parcus [file zookeys.75.767-treatment23.xml]

<!DOCTYPE tp:taxon-treatment
  PUBLIC "-//TaxonX//DTD Taxonomic Treatment Publishing DTD v0 20100105//EN" "tax-treatment-NSO.dtd">
<tp:taxon-treatment xmlns:tp="http://www.plazi.org/taxpub"><tp:treatment-meta><mixed-citation publication-type="journal"><person-group><name><surname>Brunke</surname><given-names>Adam J.</given-names></name><name><surname>Marshall</surname><given-names>Stephen A.</given-names></name></person-group><article-title>Contributions to the faunistics and bionomics of Staphylinidae (Coleoptera) in northeastern  North America: discoveries made through study of the University of Guelph Insect Collection, Ontario, Canada</article-title><source>Zookeys</source><day>12</day><month>1</month><year>2011</year><volume>2011</volume><issue>75</issue><fpage>29</fpage><lpage>68</lpage><pub-id pub-id-type="doi">10.3897/zookeys.75.767</pub-id></mixed-citation></tp:treatment-meta><tp:nomenclature><tp:taxon-name>
                        	<tp:taxon-name-part taxon-name-part-type="genus">Erichsonius</tp:taxon-name-part>
                        	<tp:taxon-name-part taxon-name-part-type="species">parcus</tp:taxon-name-part> 
                        </tp:taxon-name><tp:taxon-authority>(Horn, 1884)</tp:taxon-authority></tp:nomenclature><tp:treatment-sec sec-type="Materials"><title>Materials.</title><p><bold>CANADA: ON: Kent Co.</bold>, Rondeau Prov. Pk., spicebush trail, Carolinian forest, yellow pans, 25-V-2003, M. Buck and S. Paiero (1); Rondeau Prov. Pk., spicebush trail, Carolinian forest, yellow pans, 16 to 17-VI-2003, Buck and Carscadden (1); Wainfleet bog, 8km S of Welland, DIE pt. 1 –north ditch (control), 10 to 24-V-1988, A. Stirling (1); 7 to 13-VI-1988, all collected by A. Stirling: D2H pt. 2 – ‘1962 zone’(1), D4H pt. 4 – ‘1980 zone’ (1), D5H pt. 5 – ‘1985 zone’(1), D5E pt. 5 – ‘1985 zone’ (1).</p></tp:treatment-sec><tp:treatment-sec sec-type="Diagnosis"><title>Diagnosis.</title><p><tp:taxon-name>Erichsonius parcus</tp:taxon-name> can be easily distinguished from other northeastern species of the genus with a sparsely punctate forebody, with the exception of <tp:taxon-name>Erichsonius pusio</tp:taxon-name>, by its small size (&lt;3.6mm from clypeus to abdominal apex). <xref ref-type="bibr" rid="B24">Frank (1975)</xref> stated that <tp:taxon-name>Erichsonius parcus</tp:taxon-name> could be separated from <tp:taxon-name>Erichsonius pusio</tp:taxon-name> by the paler coloration, the smaller eyes and the head broader behind the eyes. Head shape was found to be highly variable in both males and females of <tp:taxon-name>Erichsonius parcus</tp:taxon-name> and this character should not be used to identify this species. However, the length of the pronotum appears to be a reliable character and is subequal to that of the elytra in <tp:taxon-name>Erichsonius parcus</tp:taxon-name> (<xref ref-type="fig" rid="F7">Fig. 9</xref>) and clearly shorter in <tp:taxon-name>Erichsonius pusio</tp:taxon-name>. It should also be noted that the parameres of the aedeagus in <tp:taxon-name>Erichsonius parcus</tp:taxon-name> possess characteristic short, stout setae (<xref ref-type="fig" rid="F14">Fig. 19</xref>) which were not illustrated by <xref ref-type="bibr" rid="B24">Frank (1975)</xref> but mentioned later in <xref ref-type="bibr" rid="B25">Frank (1981a)</xref>. <tp:taxon-name>Erichsonius pusio</tp:taxon-name> lacks these setae on the parameres.</p><p>This species was previously known from Florida (Frank 1981), District of Columbia, Massachusetts, Louisiana, Virginia (<xref ref-type="bibr" rid="B24">Frank 1975</xref>), and New Hampshire (<xref ref-type="bibr" rid="B23">Chandler 2001</xref>). Herein we record it as new from Canada (Ontario) based on eight specimens, all collected in the Carolinian region of southern Ontario (<xref ref-type="fig" rid="F8">Map 23</xref>). <tp:taxon-name>Erichsonius parcus</tp:taxon-name> has previously been collected by ‘sifting’, in ‘drift’ (<xref ref-type="bibr" rid="B24">Frank 1975</xref>) and at lights (<xref ref-type="bibr" rid="B25">Frank 1981a</xref>); all Canadian specimens were collected in wet habitats with abundant moss (bog, slough forest). In a survey of southern Ontario peatlands, <xref ref-type="bibr" rid="B5">Blades and Marshall (1994)</xref> reported <tp:taxon-name>Erichsonius pusio</tp:taxon-name> from Wainfleet bog based on a series of specimens found by the first author to be misidentified <tp:taxon-name>Erichsonius parcus</tp:taxon-name>. To our knowledge, no true <tp:taxon-name>Erichsonius pusio</tp:taxon-name> have been found in southern Ontario peatlands.</p></tp:treatment-sec><tp:treatment-sec><!--Section generated to contain objects referenced in tp:taxon-treatment.--><fig id="F7" position="float" orientation="portrait"><label>Figures 7–12.</label><caption><p>Dorsal habitus. <bold>7</bold> <tp:taxon-name>Bisnius siegwaldii</tp:taxon-name> (Mannerheim)<bold>8</bold> <tp:taxon-name>Erichsonius brachycephalus</tp:taxon-name> Frank<bold>9</bold> <tp:taxon-name>Erichsonius parcus</tp:taxon-name> (Horn) <bold>10</bold> <tp:taxon-name>Neobisnius terminalis</tp:taxon-name> (LeConte)<bold>11</bold> <tp:taxon-name>Philonthus vulgatus</tp:taxon-name> Casey<bold>12</bold> <tp:taxon-name>Quedius cinctus</tp:taxon-name> (Paykull).</p></caption><graphic xmlns:xlink="http://www.w3.org/1999/xlink" xlink:href="ZooKeys-075-029-g007.jpg" position="float" orientation="portrait" xlink:type="simple"/></fig><fig id="F14" position="float" orientation="portrait"><label>Figures 14–19.</label><caption><p><bold>14</bold> <tp:taxon-name>Stenus clavicornis</tp:taxon-name> (Scopoli), aedeagus in parameral view <bold>15</bold> <tp:taxon-name>Medon fusculus</tp:taxon-name> (Mannerheim), 7<sub>th</sub> sternite <bold>16</bold> <tp:taxon-name>Medon fusculus</tp:taxon-name>, aedeagus in lateral view <bold>17</bold> <tp:taxon-name>Scopaeus minutus</tp:taxon-name> Erichson, aedeagus in lateral view <bold>18</bold> <tp:taxon-name>Erichsonius nanus</tp:taxon-name> (Horn), aedeagus in lateral view <bold>19</bold> <tp:taxon-name>Erichsonius parcus</tp:taxon-name> (Horn), aedeagus in parameral view.</p></caption><graphic xmlns:xlink="http://www.w3.org/1999/xlink" xlink:href="ZooKeys-075-029-g014.jpg" position="float" orientation="portrait" xlink:type="simple"/></fig><fig id="F8" position="float" orientation="portrait"><label>Maps 21–24.</label><caption><p>Distribution in northeastern North America, sources of data other than DEBU are quoted in parentheses. <bold>21</bold> <tp:taxon-name>Erichsonius brachycephalus</tp:taxon-name> Frank (<xref ref-type="bibr" rid="B24">Frank 1975</xref>, <xref ref-type="bibr" rid="B25">1981a</xref>, <xref ref-type="bibr" rid="B23">Chandler 2001</xref>) <bold>22</bold> <tp:taxon-name>Erichsonius nanus</tp:taxon-name> (Horn) (<xref ref-type="bibr" rid="B24">Frank 1975</xref>, <xref ref-type="bibr" rid="B25">1981a</xref>, <xref ref-type="bibr" rid="B65">Sikes 2003</xref>, <xref ref-type="bibr" rid="B37">Klimaszewski et al. 2005</xref>) <bold>23</bold> <tp:taxon-name>Erichsonius parcus</tp:taxon-name> (Horn) (<xref ref-type="bibr" rid="B24">Frank 1975</xref>, <xref ref-type="bibr" rid="B23">Chandler 2001</xref>) <bold>24</bold> <tp:taxon-name>Gabrius amulius</tp:taxon-name> Smetana (<xref ref-type="bibr" rid="B71">Smetana 1995</xref>).</p></caption><graphic xmlns:xlink="http://www.w3.org/1999/xlink" xlink:href="ZooKeys-075-029-g008.jpg" position="float" orientation="portrait" xlink:type="simple"/></fig></tp:treatment-sec><ref-list><ref id="B24"><mixed-citation xmlns:xlink="http://www.w3.org/1999/xlink" xlink:type="simple"><person-group><name name-style="western"><surname>Frank</surname><given-names>JH</given-names></name></person-group> (<year>1975</year>)<article-title> A Revision of the New World Species of the Genus <italic>Erichsonius</italic> Fauvel (Coleoptera: Staphylinidae).</article-title><source>The Coleopterists Bulletin</source><volume>29</volume>:<fpage>177</fpage>-<lpage>203</lpage>.</mixed-citation></ref><ref id="B25"><mixed-citation xmlns:xlink="http://www.w3.org/1999/xlink" xlink:type="simple"><person-group><name name-style="western"><surname>Frank</surname><given-names>JH</given-names></name></person-group> (<year>1981a</year>)<article-title> A New <italic>Erichsonius</italic> Species from Arizona with Discussion on Phylogeny within the Genus (Coleoptera: Staphylinidae).</article-title><source>The Coleopterists Bulletin</source><volume>35</volume>:<fpage>97</fpage>-<lpage>106</lpage>.</mixed-citation></ref><ref id="B23"><mixed-citation xmlns:xlink="http://www.w3.org/1999/xlink" xlink:type="simple"><person-group><name name-style="western"><surname>Chandler</surname><given-names>DS</given-names></name></person-group> (<year>2001</year>)<source> University of New Hampshire Insect and Arachnid Collections - Coleoptera</source>. <ext-link ext-link-type="uri" xlink:href="http://colsa1.unh.edu:591/unhinsects.htm" xlink:type="simple">http://colsa1.unh.edu:591/unhinsects.htm</ext-link> [accessed May 2010]<!--PageBreak--></mixed-citation></ref><ref id="B65"><mixed-citation xmlns:xlink="http://www.w3.org/1999/xlink" xlink:type="simple"><person-group><name name-style="western"><surname>Sikes</surname><given-names>DS</given-names></name></person-group> (<year>2003</year>)<article-title> The beetle fauna of the state of Rhode Island, USA (Coleoptera): 656 new state records.</article-title><source>Zootaxa</source><volume>340</volume>:<fpage>1</fpage>-<lpage>38</lpage>.</mixed-citation></ref><ref id="B37"><mixed-citation xmlns:xlink="http://www.w3.org/1999/xlink" xlink:type="simple"><person-group><name name-style="western"><surname>Klimaszewski</surname><given-names>J</given-names></name><name name-style="western"><surname>Sweeney</surname><given-names>J</given-names></name><name name-style="western"><surname>Price</surname><given-names>J</given-names></name><name name-style="western"><surname>Pelletier</surname><given-names>G</given-names></name></person-group> (<year>2005</year>)<article-title> Rove beetles (Coleoptera: Staphylinidae) in red spruce stands, eastern Canada: diversity, abundance, and descriptions of new species.</article-title><source>The Canadian Entomologist</source><volume>137</volume>:<fpage>1</fpage>-<lpage>48</lpage>.</mixed-citation></ref><ref id="B71"><mixed-citation xmlns:xlink="http://www.w3.org/1999/xlink" xlink:type="simple"><person-group><name name-style="western"><surname>Smetana</surname><given-names>A</given-names></name></person-group> (<year>1995</year>)<article-title> Rove beetles of the subtribe Philonthina of America north of Mexico (Coleoptera: Staphylinidae)</article-title>. <source>Classification, phylogeny and taxonomic revision. Memoirs on Entomology, International</source><volume>3</volume>: <lpage>945</lpage>.</mixed-citation></ref><ref id="B5"><mixed-citation xmlns:xlink="http://www.w3.org/1999/xlink" xlink:type="simple"><person-group><name name-style="western"><surname>Blades</surname><given-names>DCA</given-names></name><name name-style="western"><surname>Marshall</surname><given-names>SA</given-names></name></person-group> (<year>1994</year>)<article-title> Terrestrial arthropods of Canadian peatlands: Synopsis of pan trap collections at four southern Ontario peatlands</article-title>. In: <person-group><name name-style="western"><surname>Finnamore</surname><given-names>AT</given-names></name><name name-style="western"><surname>Marshall</surname><given-names>SA</given-names></name></person-group> (<role>Eds</role>) <source>Terrestrial arthropods of peatlands, with particular reference to Canada. Memoirs of the Entomological Society of Canada No. 169</source>, <publisher-loc>Ottawa</publisher-loc>, <lpage>289</lpage>p.</mixed-citation></ref></ref-list></tp:taxon-treatment>
