# Supplementary material for: Contributions to the faunistics and bionomics of Staphylinidae (Coleoptera) in northeastern North America: discoveries made through study of the University of Guelph Insect Collection, Ontario, Canada
Source: Zookeys. 2011 Jan 12;(75):29–68. doi: 10.3897/zookeys.75.767 (PMC3088045; doi:10.3897/zookeys.75.767)
Supplement: XML Treatment for Gabrius amulius [file zookeys.75.767-treatment24.xml]

<!DOCTYPE tp:taxon-treatment
  PUBLIC "-//TaxonX//DTD Taxonomic Treatment Publishing DTD v0 20100105//EN" "tax-treatment-NSO.dtd">
<tp:taxon-treatment xmlns:tp="http://www.plazi.org/taxpub"><tp:treatment-meta><mixed-citation publication-type="journal"><person-group><name><surname>Brunke</surname><given-names>Adam J.</given-names></name><name><surname>Marshall</surname><given-names>Stephen A.</given-names></name></person-group><article-title>Contributions to the faunistics and bionomics of Staphylinidae (Coleoptera) in northeastern  North America: discoveries made through study of the University of Guelph Insect Collection, Ontario, Canada</article-title><source>Zookeys</source><day>12</day><month>1</month><year>2011</year><volume>2011</volume><issue>75</issue><fpage>29</fpage><lpage>68</lpage><pub-id pub-id-type="doi">10.3897/zookeys.75.767</pub-id></mixed-citation></tp:treatment-meta><tp:nomenclature><tp:taxon-name>
                        	<tp:taxon-name-part taxon-name-part-type="genus">Gabrius</tp:taxon-name-part>
                        	<tp:taxon-name-part taxon-name-part-type="species">amulius</tp:taxon-name-part>
                        </tp:taxon-name><tp:taxon-authority>Smetana, 1995</tp:taxon-authority></tp:nomenclature><tp:treatment-sec sec-type="Materials"><title>Materials.</title><p><bold>CANADA: ON: Simcoe Co.</bold> Midhurst, forest nr. Neretva St., under bark of large beech trunk, 4-IX-2009, A. Brunke and K. Brunke (1).</p></tp:treatment-sec><tp:treatment-sec sec-type="Diagnosis"><title>Diagnosis.</title><p><tp:taxon-name>Gabrius amulius</tp:taxon-name> may be recognized by the combination of: large size (at least 5.0mm long from clypeus to abdominal apex); eyes large, with temple that is distinctly less than twice as long as the eye; forebody without a greenish metallic lustre; elytra with sparsely distributed punctures that are separated by two to three times their diameter; area between basal lines on tergites two and three punctate</p><p>This apparently rare species was known from only five specimens at the time of its description (<xref ref-type="bibr" rid="B71">Smetana 1995</xref>) from localities in New York and Ohio. It was collected<!--PageBreak--> in Missouri by <xref ref-type="bibr" rid="B74">Watrous (2008)</xref> in a flight intercept trap. Herein we newly report it from Canada (Ontario) (<xref ref-type="fig" rid="F8">Map 24</xref>). All known specimens with microhabitat data were collected in deciduous forests in litter, or in the proximity of decaying wood. <tp:taxon-name>Gabrius amulius</tp:taxon-name> is almost certainly an uncommon specialist of deciduous or mixed forests.</p></tp:treatment-sec><tp:treatment-sec><!--Section generated to contain objects referenced in tp:taxon-treatment.--><fig id="F8" position="float" orientation="portrait"><label>Maps 21–24.</label><caption><p>Distribution in northeastern North America, sources of data other than DEBU are quoted in parentheses. <bold>21</bold> <tp:taxon-name>Erichsonius brachycephalus</tp:taxon-name> Frank (<xref ref-type="bibr" rid="B24">Frank 1975</xref>, <xref ref-type="bibr" rid="B25">1981a</xref>, <xref ref-type="bibr" rid="B23">Chandler 2001</xref>) <bold>22</bold> <tp:taxon-name>Erichsonius nanus</tp:taxon-name> (Horn) (<xref ref-type="bibr" rid="B24">Frank 1975</xref>, <xref ref-type="bibr" rid="B25">1981a</xref>, <xref ref-type="bibr" rid="B65">Sikes 2003</xref>, <xref ref-type="bibr" rid="B37">Klimaszewski et al. 2005</xref>) <bold>23</bold> <tp:taxon-name>Erichsonius parcus</tp:taxon-name> (Horn) (<xref ref-type="bibr" rid="B24">Frank 1975</xref>, <xref ref-type="bibr" rid="B23">Chandler 2001</xref>) <bold>24</bold> <tp:taxon-name>Gabrius amulius</tp:taxon-name> Smetana (<xref ref-type="bibr" rid="B71">Smetana 1995</xref>).</p></caption><graphic xmlns:xlink="http://www.w3.org/1999/xlink" xlink:href="ZooKeys-075-029-g008.jpg" position="float" orientation="portrait" xlink:type="simple"/></fig></tp:treatment-sec><ref-list><ref id="B71"><mixed-citation xmlns:xlink="http://www.w3.org/1999/xlink" xlink:type="simple"><person-group><name name-style="western"><surname>Smetana</surname><given-names>A</given-names></name></person-group> (<year>1995</year>)<article-title> Rove beetles of the subtribe Philonthina of America north of Mexico (Coleoptera: Staphylinidae)</article-title>. <source>Classification, phylogeny and taxonomic revision. Memoirs on Entomology, International</source><volume>3</volume>: <lpage>945</lpage>.</mixed-citation></ref><ref id="B74"><mixed-citation xmlns:xlink="http://www.w3.org/1999/xlink" xlink:type="simple"><person-group><name name-style="western"><surname>Watrous</surname><given-names>L</given-names></name></person-group> (<year>2008</year>)<source> Contribution to the Taxonomic Inventory of Coleoptera at Cuivre River State Park</source>, <publisher-name>Lincoln Co., MO. Missouri Department of Natural Resources</publisher-name>, <publisher-loc>Ballwin, Mo.</publisher-loc>, <lpage>17</lpage> pp.</mixed-citation></ref><ref id="B24"><mixed-citation xmlns:xlink="http://www.w3.org/1999/xlink" xlink:type="simple"><person-group><name name-style="western"><surname>Frank</surname><given-names>JH</given-names></name></person-group> (<year>1975</year>)<article-title> A Revision of the New World Species of the Genus <italic>Erichsonius</italic> Fauvel (Coleoptera: Staphylinidae).</article-title><source>The Coleopterists Bulletin</source><volume>29</volume>:<fpage>177</fpage>-<lpage>203</lpage>.</mixed-citation></ref><ref id="B25"><mixed-citation xmlns:xlink="http://www.w3.org/1999/xlink" xlink:type="simple"><person-group><name name-style="western"><surname>Frank</surname><given-names>JH</given-names></name></person-group> (<year>1981a</year>)<article-title> A New <italic>Erichsonius</italic> Species from Arizona with Discussion on Phylogeny within the Genus (Coleoptera: Staphylinidae).</article-title><source>The Coleopterists Bulletin</source><volume>35</volume>:<fpage>97</fpage>-<lpage>106</lpage>.</mixed-citation></ref><ref id="B23"><mixed-citation xmlns:xlink="http://www.w3.org/1999/xlink" xlink:type="simple"><person-group><name name-style="western"><surname>Chandler</surname><given-names>DS</given-names></name></person-group> (<year>2001</year>)<source> University of New Hampshire Insect and Arachnid Collections - Coleoptera</source>. <ext-link ext-link-type="uri" xlink:href="http://colsa1.unh.edu:591/unhinsects.htm" xlink:type="simple">http://colsa1.unh.edu:591/unhinsects.htm</ext-link> [accessed May 2010]<!--PageBreak--></mixed-citation></ref><ref id="B65"><mixed-citation xmlns:xlink="http://www.w3.org/1999/xlink" xlink:type="simple"><person-group><name name-style="western"><surname>Sikes</surname><given-names>DS</given-names></name></person-group> (<year>2003</year>)<article-title> The beetle fauna of the state of Rhode Island, USA (Coleoptera): 656 new state records.</article-title><source>Zootaxa</source><volume>340</volume>:<fpage>1</fpage>-<lpage>38</lpage>.</mixed-citation></ref><ref id="B37"><mixed-citation xmlns:xlink="http://www.w3.org/1999/xlink" xlink:type="simple"><person-group><name name-style="western"><surname>Klimaszewski</surname><given-names>J</given-names></name><name name-style="western"><surname>Sweeney</surname><given-names>J</given-names></name><name name-style="western"><surname>Price</surname><given-names>J</given-names></name><name name-style="western"><surname>Pelletier</surname><given-names>G</given-names></name></person-group> (<year>2005</year>)<article-title> Rove beetles (Coleoptera: Staphylinidae) in red spruce stands, eastern Canada: diversity, abundance, and descriptions of new species.</article-title><source>The Canadian Entomologist</source><volume>137</volume>:<fpage>1</fpage>-<lpage>48</lpage>.</mixed-citation></ref></ref-list></tp:taxon-treatment>
