# Supplementary material for: Contributions to the faunistics and bionomics of Staphylinidae (Coleoptera) in northeastern North America: discoveries made through study of the University of Guelph Insect Collection, Ontario, Canada
Source: Zookeys. 2011 Jan 12;(75):29–68. doi: 10.3897/zookeys.75.767 (PMC3088045; doi:10.3897/zookeys.75.767)
Supplement: XML Treatment for Gabrius appendiculatus [file zookeys.75.767-treatment25.xml]

<!DOCTYPE tp:taxon-treatment
  PUBLIC "-//TaxonX//DTD Taxonomic Treatment Publishing DTD v0 20100105//EN" "tax-treatment-NSO.dtd">
<tp:taxon-treatment xmlns:tp="http://www.plazi.org/taxpub"><tp:treatment-meta><mixed-citation publication-type="journal"><person-group><name><surname>Brunke</surname><given-names>Adam J.</given-names></name><name><surname>Marshall</surname><given-names>Stephen A.</given-names></name></person-group><article-title>Contributions to the faunistics and bionomics of Staphylinidae (Coleoptera) in northeastern  North America: discoveries made through study of the University of Guelph Insect Collection, Ontario, Canada</article-title><source>Zookeys</source><day>12</day><month>1</month><year>2011</year><volume>2011</volume><issue>75</issue><fpage>29</fpage><lpage>68</lpage><pub-id pub-id-type="doi">10.3897/zookeys.75.767</pub-id></mixed-citation></tp:treatment-meta><tp:nomenclature><tp:taxon-name>
                        	<tp:taxon-name-part taxon-name-part-type="genus">Gabrius</tp:taxon-name-part>
                        	<tp:taxon-name-part taxon-name-part-type="species">appendiculatus</tp:taxon-name-part>
                        </tp:taxon-name><tp:taxon-authority>(Sharp, 1910)</tp:taxon-authority></tp:nomenclature><tp:treatment-sec sec-type="Materials"><title>Materials.</title><p><bold>CANADA: ON: Huron Co.</bold>, Auburn, Hullett-McKillop Rd. nr. Limekiln Line, 43.744, -81.507, soybean field, pitfall, 23-VI-2010 (1), 7-VII-2010 (2), A. Brunke; Auburn, Limekiln Line, 43.736, -81.506, soybean field, pitfall, 23-VI-2010 (1), 7-VII-2010 (1), 4-VIII-2010 (1), 18-VIII-2010 (1), A. Brunke; <bold>Waterloo Reg.</bold>, Blair, Dickie Settlement Rd. nr. WhistleBear golf course, 43.373, -80.400, soybean field, pitfall, 23-VI-2009 (1), 7-VII-2009 (1), 21-VII-2009 (6), 4-VIII-2009 (1), A. Brunke; Blair, Dickie Settlement Rd. nr. WhistleBear golf course, 43.373, -80.400, hedgerow, canopy trap in buckthorn, 27-X-2009, A. Brunke (1); Blair, Fountain St. S. nr Speed River, 43.391 -80.373, soybean field, canopy trap, 15-IX-2009, A. Brunke (1);Blair, Whistlebare Rd. and Township Rd.1, 43.372, -80.362, hedgerow, pitfall, 4-V-2010, A. Brunke (1); Blair, Whistlebare Rd. and Township Rd.1, 43.372, -80.362, soybean field, pitfall, 29-VI-2010, A. Brunke (1); Blair, Whistlebare Rd. and Township Rd. 1, 43.367, -80.358, soybean field, pitfall trap, 13-VII-2010 (1), 25-VIII-2010 (1), A. Brunke; <bold>Wellington Co.</bold>, Eramosa, Wellington County Rds. 124 and 29, 43.615, -80.215, hedgerow, pitfall, 4-V-2010, A. Brunke (2); Eramosa, Wellington County Rds. 124 and 29, 43.615, -80.215, soybean, pitfall, 15-VI-2010 (3), 29-VI-2010 (3), A. Brunke; Guelph, Victoria Rd. and Conservation Line, 43.580, -80.275, soybean field, pitfall, 21-VII-2009 (1), 4-VIII-2009 (6), 1-IX-2009 (4), A. Brunke; Guelph, Victoria Rd. and Conservation Line, 43.580, -80.275, soybean field, canopy trap, 4-VIII-2009 (1), 18-VIII-2009 (1), A. Brunke</p></tp:treatment-sec><tp:treatment-sec sec-type="Diagnosis"><title>Diagnosis.</title><p><tp:taxon-name>Gabrius appendiculatus</tp:taxon-name> can be distinguished from congenersin the northeast by the following combination of characters: area between basal lines on tergites two and three impunctate; basal antennomeres not distinctly paler than rest of antenna; males with sternite eight broadly notched; females with tergite 10 pointed (as opposed to truncate) apically.</p><p>This Palaearctic species was first recognized in North America by <xref ref-type="bibr" rid="B69">Smetana (1989)</xref> (as <tp:taxon-name>Gabrius subnigritulus</tp:taxon-name> (Reitter)) based on specimens collected as early as 1978 in Ormstown, Québec and from other localities in British Columbia and Newfoundland; the earliest records from the west coast of North America were from 1979. <xref ref-type="bibr" rid="B37">Klimaszewski et al. (2005)</xref> newly recorded it from red spruce-dominated forests in New Brunswick. Herein we report the dispersal of <tp:taxon-name>Gabrius appendiculatus</tp:taxon-name> into the southern portion of Ontario from specimens collected in 2009–2010 (<xref ref-type="fig" rid="F9">Map 25</xref>). No other specimens before this period are known to have been collected in Ontario. In its native range, <tp:taxon-name>Gabrius appendiculatus</tp:taxon-name> is widespread in distribution (<xref ref-type="bibr" rid="B72">Smetana in Löbl and Smetana 2004</xref>). Numerous specimens collected from soybean fields in Ontario further support the <!--PageBreak-->conclusion of <xref ref-type="bibr" rid="B69">Smetana (1989)</xref> that this species is well-adapted to agricultural habitat in North America.</p><fig id="F9" position="float" orientation="portrait"><label>Maps 25–28.</label><caption><p>Distribution in northeastern North America, sources of data other than DEBU are quoted in parentheses. <bold>25</bold> <tp:taxon-name>Gabrius appendiculatus</tp:taxon-name> (Sharp) (<xref ref-type="bibr" rid="B71">Smetana 1995</xref>, <xref ref-type="bibr" rid="B37">Klimazewski et al. 2005</xref>) <bold>26</bold> <tp:taxon-name>Gabrius vindex</tp:taxon-name> Smetana (<xref ref-type="bibr" rid="B71">Smetana 1995</xref>) <bold>27</bold> <tp:taxon-name>Neobisnius occidentoides</tp:taxon-name> Frank (<xref ref-type="bibr" rid="B26">Frank 1981b</xref>) <bold>28</bold> <tp:taxon-name>Neobisnius terminalis</tp:taxon-name> (LeConte) (<xref ref-type="bibr" rid="B26">Frank 1981b</xref>).</p></caption><graphic xmlns:xlink="http://www.w3.org/1999/xlink" xlink:href="ZooKeys-075-029-g009.jpg" position="float" orientation="portrait" xlink:type="simple"/></fig></tp:treatment-sec><ref-list><ref id="B69"><mixed-citation xmlns:xlink="http://www.w3.org/1999/xlink" xlink:type="simple"><person-group><name name-style="western"><surname>Smetana</surname><given-names>A</given-names></name></person-group> (<year>1989</year>)<article-title> <italic>Gabrius subnigritulus</italic> (Reitter), a Palearctic species recently introduced into North America (Coleoptera: Staphylinidae).</article-title><source>Le Naturaliste Canadien</source><volume>116</volume>:<fpage>175</fpage>-<lpage>178</lpage>.</mixed-citation></ref><ref id="B37"><mixed-citation xmlns:xlink="http://www.w3.org/1999/xlink" xlink:type="simple"><person-group><name name-style="western"><surname>Klimaszewski</surname><given-names>J</given-names></name><name name-style="western"><surname>Sweeney</surname><given-names>J</given-names></name><name name-style="western"><surname>Price</surname><given-names>J</given-names></name><name name-style="western"><surname>Pelletier</surname><given-names>G</given-names></name></person-group> (<year>2005</year>)<article-title> Rove beetles (Coleoptera: Staphylinidae) in red spruce stands, eastern Canada: diversity, abundance, and descriptions of new species.</article-title><source>The Canadian Entomologist</source><volume>137</volume>:<fpage>1</fpage>-<lpage>48</lpage>.</mixed-citation></ref><ref id="B71"><mixed-citation xmlns:xlink="http://www.w3.org/1999/xlink" xlink:type="simple"><person-group><name name-style="western"><surname>Smetana</surname><given-names>A</given-names></name></person-group> (<year>1995</year>)<article-title> Rove beetles of the subtribe Philonthina of America north of Mexico (Coleoptera: Staphylinidae)</article-title>. <source>Classification, phylogeny and taxonomic revision. Memoirs on Entomology, International</source><volume>3</volume>: <lpage>945</lpage>.</mixed-citation></ref><ref id="B26"><mixed-citation xmlns:xlink="http://www.w3.org/1999/xlink" xlink:type="simple"><person-group><name name-style="western"><surname>Frank</surname><given-names>JH</given-names></name></person-group> (<year>1981b</year>)<article-title> A revision of the New World species of the genus <italic>Neobisnius</italic> Ganglbauer (Coleoptera: Staphylinidae: Staphylininae).</article-title><source>Occasional Papers of the Florida State Collection of Arthropods</source><volume>1</volume>:<fpage>1</fpage>-<lpage>160</lpage>.</mixed-citation></ref><ref id="B72"><mixed-citation xmlns:xlink="http://www.w3.org/1999/xlink" xlink:type="simple"><person-group><name name-style="western"><surname>Smetana</surname><given-names>A</given-names></name></person-group> (<year>2004</year>)<article-title> Staphylininae</article-title>. In: <person-group><name name-style="western"><surname>Lobl</surname><given-names>I</given-names></name><name name-style="western"><surname>Smetana</surname><given-names>A</given-names></name></person-group> (<role>Eds</role>) <source>Catalogue of Palearctic Coleoptera</source>. <publisher-name>Apollo Books</publisher-name>, <publisher-loc>Stenstrup</publisher-loc>, <lpage>942</lpage> pp.</mixed-citation></ref></ref-list></tp:taxon-treatment>
