# Supplementary material for: Contributions to the faunistics and bionomics of Staphylinidae (Coleoptera) in northeastern North America: discoveries made through study of the University of Guelph Insect Collection, Ontario, Canada
Source: Zookeys. 2011 Jan 12;(75):29–68. doi: 10.3897/zookeys.75.767 (PMC3088045; doi:10.3897/zookeys.75.767)
Supplement: XML Treatment for Gabrius vindex [file zookeys.75.767-treatment26.xml]

<!DOCTYPE tp:taxon-treatment
  PUBLIC "-//TaxonX//DTD Taxonomic Treatment Publishing DTD v0 20100105//EN" "tax-treatment-NSO.dtd">
<tp:taxon-treatment xmlns:tp="http://www.plazi.org/taxpub"><tp:treatment-meta><mixed-citation publication-type="journal"><person-group><name><surname>Brunke</surname><given-names>Adam J.</given-names></name><name><surname>Marshall</surname><given-names>Stephen A.</given-names></name></person-group><article-title>Contributions to the faunistics and bionomics of Staphylinidae (Coleoptera) in northeastern  North America: discoveries made through study of the University of Guelph Insect Collection, Ontario, Canada</article-title><source>Zookeys</source><day>12</day><month>1</month><year>2011</year><volume>2011</volume><issue>75</issue><fpage>29</fpage><lpage>68</lpage><pub-id pub-id-type="doi">10.3897/zookeys.75.767</pub-id></mixed-citation></tp:treatment-meta><tp:nomenclature><tp:taxon-name>
                        	<tp:taxon-name-part taxon-name-part-type="genus">Gabrius</tp:taxon-name-part>
                        	<tp:taxon-name-part taxon-name-part-type="species">vindex</tp:taxon-name-part>
                        </tp:taxon-name><tp:taxon-authority>Smetana, 1995</tp:taxon-authority></tp:nomenclature><tp:treatment-sec sec-type="Materials"><title>Materials.</title><p><bold>CANADA: ON: Bruce Co.</bold>,Bruce Pen. Natl. Pk., Upper Andrew Lake, beaver lodge, 26-VII-2008, S. A. Marshall (1); <bold>Simcoe Co.</bold>, Noisy River Prov. Pk., Res., beaver lodge, 28-IX-2008, S.A. Marshall (1).</p></tp:treatment-sec><tp:treatment-sec sec-type="Diagnosis"><title>Diagnosis.</title><p><tp:taxon-name>Gabrius vindex</tp:taxon-name> is easily distinguished from all other species of the genus in northeastern North America except <tp:taxon-name>Gabrius astutoides</tp:taxon-name> by the combination<!--PageBreak--> of: punctures of the elytra dense, separated by their widths or less; size large (at least 6.0mm from clypeus to abdominal apex); the area between the basal lines of tergites two and three punctate. From <tp:taxon-name>Gabrius astutoides</tp:taxon-name> it is most easily separated by the shape of the pronotum which is narrowed anteriorly in <tp:taxon-name>Gabrius vindex</tp:taxon-name> and parallel in <tp:taxon-name>Gabrius astutoides</tp:taxon-name>.</p><p>This species is transcontinental in northern North America and was previously known from Alaska, Manitoba, Minnesota, and Québec (<xref ref-type="bibr" rid="B71">Smetana 1995</xref>). Herein we newly record <tp:taxon-name>Gabrius vindex</tp:taxon-name> from Ontario (<xref ref-type="fig" rid="F9">Map 26</xref>), representing the only known localities in northeastern North America other than the Gatineau area of Québec. All known specimens of <tp:taxon-name>Gabrius vindex</tp:taxon-name> have been collected in debris adjacent to the water’s edge, and <xref ref-type="bibr" rid="B71">Smetana (1995)</xref> suggested that beaver lodges provide ideal conditions for this species. The Ontario specimens and the 92 DEBU specimens from beaver lodges in the Gatineau area of Québec strongly support this.</p></tp:treatment-sec><tp:treatment-sec><!--Section generated to contain objects referenced in tp:taxon-treatment.--><fig id="F9" position="float" orientation="portrait"><label>Maps 25–28.</label><caption><p>Distribution in northeastern North America, sources of data other than DEBU are quoted in parentheses. <bold>25</bold> <tp:taxon-name>Gabrius appendiculatus</tp:taxon-name> (Sharp) (<xref ref-type="bibr" rid="B71">Smetana 1995</xref>, <xref ref-type="bibr" rid="B37">Klimazewski et al. 2005</xref>) <bold>26</bold> <tp:taxon-name>Gabrius vindex</tp:taxon-name> Smetana (<xref ref-type="bibr" rid="B71">Smetana 1995</xref>) <bold>27</bold> <tp:taxon-name>Neobisnius occidentoides</tp:taxon-name> Frank (<xref ref-type="bibr" rid="B26">Frank 1981b</xref>) <bold>28</bold> <tp:taxon-name>Neobisnius terminalis</tp:taxon-name> (LeConte) (<xref ref-type="bibr" rid="B26">Frank 1981b</xref>).</p></caption><graphic xmlns:xlink="http://www.w3.org/1999/xlink" xlink:href="ZooKeys-075-029-g009.jpg" position="float" orientation="portrait" xlink:type="simple"/></fig></tp:treatment-sec><ref-list><ref id="B71"><mixed-citation xmlns:xlink="http://www.w3.org/1999/xlink" xlink:type="simple"><person-group><name name-style="western"><surname>Smetana</surname><given-names>A</given-names></name></person-group> (<year>1995</year>)<article-title> Rove beetles of the subtribe Philonthina of America north of Mexico (Coleoptera: Staphylinidae)</article-title>. <source>Classification, phylogeny and taxonomic revision. Memoirs on Entomology, International</source><volume>3</volume>: <lpage>945</lpage>.</mixed-citation></ref><ref id="B37"><mixed-citation xmlns:xlink="http://www.w3.org/1999/xlink" xlink:type="simple"><person-group><name name-style="western"><surname>Klimaszewski</surname><given-names>J</given-names></name><name name-style="western"><surname>Sweeney</surname><given-names>J</given-names></name><name name-style="western"><surname>Price</surname><given-names>J</given-names></name><name name-style="western"><surname>Pelletier</surname><given-names>G</given-names></name></person-group> (<year>2005</year>)<article-title> Rove beetles (Coleoptera: Staphylinidae) in red spruce stands, eastern Canada: diversity, abundance, and descriptions of new species.</article-title><source>The Canadian Entomologist</source><volume>137</volume>:<fpage>1</fpage>-<lpage>48</lpage>.</mixed-citation></ref><ref id="B26"><mixed-citation xmlns:xlink="http://www.w3.org/1999/xlink" xlink:type="simple"><person-group><name name-style="western"><surname>Frank</surname><given-names>JH</given-names></name></person-group> (<year>1981b</year>)<article-title> A revision of the New World species of the genus <italic>Neobisnius</italic> Ganglbauer (Coleoptera: Staphylinidae: Staphylininae).</article-title><source>Occasional Papers of the Florida State Collection of Arthropods</source><volume>1</volume>:<fpage>1</fpage>-<lpage>160</lpage>.</mixed-citation></ref></ref-list></tp:taxon-treatment>
