# Supplementary material for: Contributions to the faunistics and bionomics of Staphylinidae (Coleoptera) in northeastern North America: discoveries made through study of the University of Guelph Insect Collection, Ontario, Canada
Source: Zookeys. 2011 Jan 12;(75):29–68. doi: 10.3897/zookeys.75.767 (PMC3088045; doi:10.3897/zookeys.75.767)
Supplement: XML Treatment for Neobisnius occidentoides [file zookeys.75.767-treatment27.xml]

<!DOCTYPE tp:taxon-treatment
  PUBLIC "-//TaxonX//DTD Taxonomic Treatment Publishing DTD v0 20100105//EN" "tax-treatment-NSO.dtd">
<tp:taxon-treatment xmlns:tp="http://www.plazi.org/taxpub"><tp:treatment-meta><mixed-citation publication-type="journal"><person-group><name><surname>Brunke</surname><given-names>Adam J.</given-names></name><name><surname>Marshall</surname><given-names>Stephen A.</given-names></name></person-group><article-title>Contributions to the faunistics and bionomics of Staphylinidae (Coleoptera) in northeastern  North America: discoveries made through study of the University of Guelph Insect Collection, Ontario, Canada</article-title><source>Zookeys</source><day>12</day><month>1</month><year>2011</year><volume>2011</volume><issue>75</issue><fpage>29</fpage><lpage>68</lpage><pub-id pub-id-type="doi">10.3897/zookeys.75.767</pub-id></mixed-citation></tp:treatment-meta><tp:nomenclature><tp:taxon-name>
                        	<tp:taxon-name-part taxon-name-part-type="genus">Neobisnius</tp:taxon-name-part>
                        	<tp:taxon-name-part taxon-name-part-type="species">occidentoides</tp:taxon-name-part>
                        </tp:taxon-name><tp:taxon-authority>Frank, 1981</tp:taxon-authority></tp:nomenclature><tp:treatment-sec sec-type="Materials"><title>Materials.</title><p><bold>CANADA: ON: Essex Co.</bold>, East Sister Is. Prov. Nature Res., dry pond bed, yellow pans, 30-VII-2003, S.A. Marshall (1); Leamington, pitfall trap, 17-VIII-1993 (1); <bold>Huron Co.</bold>, Centralia, Dev 1A, pitfall, 16-VIII-1992 (1); <bold>Middlesex Co.</bold>, London, southern crop protection research centre, corn pitfalls 3, 19-VII-1993 (1); London, southern crop protection research centre, pitfall/Masner trap, 2-VIII-1995, T. Sawinski (1).</p></tp:treatment-sec><tp:treatment-sec sec-type="Diagnosis"><title>Diagnosis.</title><p>This species can be distinguished from other orange and black <tp:taxon-name>Neobisnius</tp:taxon-name> in northeastern North America by the combination of head completely lacking microsculpture, elytra with apically paler area limited to a narrow strip, and the maxillary palpi with at least one segment darkened.</p><p><tp:taxon-name>Neobisnius occidentoides</tp:taxon-name> is a widespread species and was previously known from Alberta, Alabama, Arkansas, Arizona, California, Colorado, Idaho, Illinois, Kansas, Kentucky, Louisiana, Manitoba, Minnesota, Mississippi, Missouri, Montana, Nebraska, Nevada, New Mexico, New York, North Carolina, North Dakota, Ohio, Oklahoma, South Dakota, Tennessee, Texas, Utah, Vermont, Virginia, Washington, and Wyoming (<xref ref-type="bibr" rid="B26">Frank 1981b</xref>). This species is also known from Mexico. Herein we newly record it from eastern Canada based on several collections made in the Carolinian region of southern Ontario (<xref ref-type="fig" rid="F9">Map 27</xref>). <tp:taxon-name>Neobisnius occidentoides</tp:taxon-name> is less strongly associated with water margins than are other bicolored species of the genus, and is frequently collected in agricultural fields with moist soil (<xref ref-type="bibr" rid="B26">Frank 1981b</xref>).</p></tp:treatment-sec><tp:treatment-sec><!--Section generated to contain objects referenced in tp:taxon-treatment.--><fig id="F9" position="float" orientation="portrait"><label>Maps 25–28.</label><caption><p>Distribution in northeastern North America, sources of data other than DEBU are quoted in parentheses. <bold>25</bold> <tp:taxon-name>Gabrius appendiculatus</tp:taxon-name> (Sharp) (<xref ref-type="bibr" rid="B71">Smetana 1995</xref>, <xref ref-type="bibr" rid="B37">Klimazewski et al. 2005</xref>) <bold>26</bold> <tp:taxon-name>Gabrius vindex</tp:taxon-name> Smetana (<xref ref-type="bibr" rid="B71">Smetana 1995</xref>) <bold>27</bold> <tp:taxon-name>Neobisnius occidentoides</tp:taxon-name> Frank (<xref ref-type="bibr" rid="B26">Frank 1981b</xref>) <bold>28</bold> <tp:taxon-name>Neobisnius terminalis</tp:taxon-name> (LeConte) (<xref ref-type="bibr" rid="B26">Frank 1981b</xref>).</p></caption><graphic xmlns:xlink="http://www.w3.org/1999/xlink" xlink:href="ZooKeys-075-029-g009.jpg" position="float" orientation="portrait" xlink:type="simple"/></fig></tp:treatment-sec><ref-list><ref id="B26"><mixed-citation xmlns:xlink="http://www.w3.org/1999/xlink" xlink:type="simple"><person-group><name name-style="western"><surname>Frank</surname><given-names>JH</given-names></name></person-group> (<year>1981b</year>)<article-title> A revision of the New World species of the genus <italic>Neobisnius</italic> Ganglbauer (Coleoptera: Staphylinidae: Staphylininae).</article-title><source>Occasional Papers of the Florida State Collection of Arthropods</source><volume>1</volume>:<fpage>1</fpage>-<lpage>160</lpage>.</mixed-citation></ref><ref id="B71"><mixed-citation xmlns:xlink="http://www.w3.org/1999/xlink" xlink:type="simple"><person-group><name name-style="western"><surname>Smetana</surname><given-names>A</given-names></name></person-group> (<year>1995</year>)<article-title> Rove beetles of the subtribe Philonthina of America north of Mexico (Coleoptera: Staphylinidae)</article-title>. <source>Classification, phylogeny and taxonomic revision. Memoirs on Entomology, International</source><volume>3</volume>: <lpage>945</lpage>.</mixed-citation></ref><ref id="B37"><mixed-citation xmlns:xlink="http://www.w3.org/1999/xlink" xlink:type="simple"><person-group><name name-style="western"><surname>Klimaszewski</surname><given-names>J</given-names></name><name name-style="western"><surname>Sweeney</surname><given-names>J</given-names></name><name name-style="western"><surname>Price</surname><given-names>J</given-names></name><name name-style="western"><surname>Pelletier</surname><given-names>G</given-names></name></person-group> (<year>2005</year>)<article-title> Rove beetles (Coleoptera: Staphylinidae) in red spruce stands, eastern Canada: diversity, abundance, and descriptions of new species.</article-title><source>The Canadian Entomologist</source><volume>137</volume>:<fpage>1</fpage>-<lpage>48</lpage>.</mixed-citation></ref></ref-list></tp:taxon-treatment>
