# Supplementary material for: Contributions to the faunistics and bionomics of Staphylinidae (Coleoptera) in northeastern North America: discoveries made through study of the University of Guelph Insect Collection, Ontario, Canada
Source: Zookeys. 2011 Jan 12;(75):29–68. doi: 10.3897/zookeys.75.767 (PMC3088045; doi:10.3897/zookeys.75.767)
Supplement: XML Treatment for Neobisnius terminalis [file zookeys.75.767-treatment28.xml]

<!DOCTYPE tp:taxon-treatment
  PUBLIC "-//TaxonX//DTD Taxonomic Treatment Publishing DTD v0 20100105//EN" "tax-treatment-NSO.dtd">
<tp:taxon-treatment xmlns:tp="http://www.plazi.org/taxpub"><tp:treatment-meta><mixed-citation publication-type="journal"><person-group><name><surname>Brunke</surname><given-names>Adam J.</given-names></name><name><surname>Marshall</surname><given-names>Stephen A.</given-names></name></person-group><article-title>Contributions to the faunistics and bionomics of Staphylinidae (Coleoptera) in northeastern  North America: discoveries made through study of the University of Guelph Insect Collection, Ontario, Canada</article-title><source>Zookeys</source><day>12</day><month>1</month><year>2011</year><volume>2011</volume><issue>75</issue><fpage>29</fpage><lpage>68</lpage><pub-id pub-id-type="doi">10.3897/zookeys.75.767</pub-id></mixed-citation></tp:treatment-meta><tp:nomenclature><tp:taxon-name>
                        	<tp:taxon-name-part taxon-name-part-type="genus">Neobisnius</tp:taxon-name-part>
                        	<tp:taxon-name-part taxon-name-part-type="species">terminalis</tp:taxon-name-part>
                        </tp:taxon-name><tp:taxon-authority>(LeConte, 1863)</tp:taxon-authority></tp:nomenclature><tp:treatment-sec sec-type="Materials"><title>Materials.</title><p><bold>CANADA: ON: Essex Co.</bold>,Middle Is., shore, yellow pans, 11-VI-2003, S.A. Marshall (1); <bold>Niagara Reg.</bold>, Grimsby, J. Pettit (1).</p><!--PageBreak--></tp:treatment-sec><tp:treatment-sec sec-type="Diagnosis"><title>Diagnosis.</title><p><tp:taxon-name>Neobisnius terminalis</tp:taxon-name> is easily recognized among other orange and black species of the genus in northeastern North America by the elytra with a broad, pale apical area (<xref ref-type="fig" rid="F7">Fig. 10</xref>). In other northeastern species, this pale area is restricted to a narrow strip.</p><p>This species was previously known from Arizona, California, Colorado, Iowa, Maine, Maryland, Michigan, New Hampshire, New Mexico, New York, Nova Scotia, Pennsylvania, Québec, Texas, and Virginia (<xref ref-type="bibr" rid="B26">Frank 1981b</xref>). Herein we newly record it from Ontario (<xref ref-type="fig" rid="F9">Map 28</xref>). It is also known from Costa Rica, Guatemala, Mexico, and Panama (unverified record) (<xref ref-type="bibr" rid="B26">Frank 1981b</xref>). Unlike <tp:taxon-name>Neobisnius occidentoides</tp:taxon-name>, <tp:taxon-name>Neobisnius terminalis</tp:taxon-name> is strongly associated with the margins of rivers and lakes and is found in litter or under debris. The specimen recorded here from Ontario’s Middle Island (in Lake Erie) was taken in pan traps on a gravel lake shore.</p></tp:treatment-sec><tp:treatment-sec><!--Section generated to contain objects referenced in tp:taxon-treatment.--><fig id="F7" position="float" orientation="portrait"><label>Figures 7–12.</label><caption><p>Dorsal habitus. <bold>7</bold> <tp:taxon-name>Bisnius siegwaldii</tp:taxon-name> (Mannerheim)<bold>8</bold> <tp:taxon-name>Erichsonius brachycephalus</tp:taxon-name> Frank<bold>9</bold> <tp:taxon-name>Erichsonius parcus</tp:taxon-name> (Horn) <bold>10</bold> <tp:taxon-name>Neobisnius terminalis</tp:taxon-name> (LeConte)<bold>11</bold> <tp:taxon-name>Philonthus vulgatus</tp:taxon-name> Casey<bold>12</bold> <tp:taxon-name>Quedius cinctus</tp:taxon-name> (Paykull).</p></caption><graphic xmlns:xlink="http://www.w3.org/1999/xlink" xlink:href="ZooKeys-075-029-g007.jpg" position="float" orientation="portrait" xlink:type="simple"/></fig><fig id="F9" position="float" orientation="portrait"><label>Maps 25–28.</label><caption><p>Distribution in northeastern North America, sources of data other than DEBU are quoted in parentheses. <bold>25</bold> <tp:taxon-name>Gabrius appendiculatus</tp:taxon-name> (Sharp) (<xref ref-type="bibr" rid="B71">Smetana 1995</xref>, <xref ref-type="bibr" rid="B37">Klimazewski et al. 2005</xref>) <bold>26</bold> <tp:taxon-name>Gabrius vindex</tp:taxon-name> Smetana (<xref ref-type="bibr" rid="B71">Smetana 1995</xref>) <bold>27</bold> <tp:taxon-name>Neobisnius occidentoides</tp:taxon-name> Frank (<xref ref-type="bibr" rid="B26">Frank 1981b</xref>) <bold>28</bold> <tp:taxon-name>Neobisnius terminalis</tp:taxon-name> (LeConte) (<xref ref-type="bibr" rid="B26">Frank 1981b</xref>).</p></caption><graphic xmlns:xlink="http://www.w3.org/1999/xlink" xlink:href="ZooKeys-075-029-g009.jpg" position="float" orientation="portrait" xlink:type="simple"/></fig></tp:treatment-sec><ref-list><ref id="B26"><mixed-citation xmlns:xlink="http://www.w3.org/1999/xlink" xlink:type="simple"><person-group><name name-style="western"><surname>Frank</surname><given-names>JH</given-names></name></person-group> (<year>1981b</year>)<article-title> A revision of the New World species of the genus <italic>Neobisnius</italic> Ganglbauer (Coleoptera: Staphylinidae: Staphylininae).</article-title><source>Occasional Papers of the Florida State Collection of Arthropods</source><volume>1</volume>:<fpage>1</fpage>-<lpage>160</lpage>.</mixed-citation></ref><ref id="B71"><mixed-citation xmlns:xlink="http://www.w3.org/1999/xlink" xlink:type="simple"><person-group><name name-style="western"><surname>Smetana</surname><given-names>A</given-names></name></person-group> (<year>1995</year>)<article-title> Rove beetles of the subtribe Philonthina of America north of Mexico (Coleoptera: Staphylinidae)</article-title>. <source>Classification, phylogeny and taxonomic revision. Memoirs on Entomology, International</source><volume>3</volume>: <lpage>945</lpage>.</mixed-citation></ref><ref id="B37"><mixed-citation xmlns:xlink="http://www.w3.org/1999/xlink" xlink:type="simple"><person-group><name name-style="western"><surname>Klimaszewski</surname><given-names>J</given-names></name><name name-style="western"><surname>Sweeney</surname><given-names>J</given-names></name><name name-style="western"><surname>Price</surname><given-names>J</given-names></name><name name-style="western"><surname>Pelletier</surname><given-names>G</given-names></name></person-group> (<year>2005</year>)<article-title> Rove beetles (Coleoptera: Staphylinidae) in red spruce stands, eastern Canada: diversity, abundance, and descriptions of new species.</article-title><source>The Canadian Entomologist</source><volume>137</volume>:<fpage>1</fpage>-<lpage>48</lpage>.</mixed-citation></ref></ref-list></tp:taxon-treatment>
