# Supplementary material for: Contributions to the faunistics and bionomics of Staphylinidae (Coleoptera) in northeastern North America: discoveries made through study of the University of Guelph Insect Collection, Ontario, Canada
Source: Zookeys. 2011 Jan 12;(75):29–68. doi: 10.3897/zookeys.75.767 (PMC3088045; doi:10.3897/zookeys.75.767)
Supplement: XML Treatment for Philonthus leechensis [file zookeys.75.767-treatment31.xml]

<!DOCTYPE tp:taxon-treatment
  PUBLIC "-//TaxonX//DTD Taxonomic Treatment Publishing DTD v0 20100105//EN" "tax-treatment-NSO.dtd">
<tp:taxon-treatment xmlns:tp="http://www.plazi.org/taxpub"><tp:treatment-meta><mixed-citation publication-type="journal"><person-group><name><surname>Brunke</surname><given-names>Adam J.</given-names></name><name><surname>Marshall</surname><given-names>Stephen A.</given-names></name></person-group><article-title>Contributions to the faunistics and bionomics of Staphylinidae (Coleoptera) in northeastern  North America: discoveries made through study of the University of Guelph Insect Collection, Ontario, Canada</article-title><source>Zookeys</source><day>12</day><month>1</month><year>2011</year><volume>2011</volume><issue>75</issue><fpage>29</fpage><lpage>68</lpage><pub-id pub-id-type="doi">10.3897/zookeys.75.767</pub-id></mixed-citation></tp:treatment-meta><tp:nomenclature><tp:taxon-name>
                        	<tp:taxon-name-part taxon-name-part-type="genus">Philonthus</tp:taxon-name-part>
                        	<tp:taxon-name-part taxon-name-part-type="species">leechensis</tp:taxon-name-part>
                        </tp:taxon-name><tp:taxon-authority>Hatch, 1957</tp:taxon-authority></tp:nomenclature><tp:treatment-sec sec-type="Materials"><title>Materials.</title><p><bold>CANADA: PEI:</bold> Brackley Beach, National Park, milieu marécageux (=marshy environment), 2-VIII-1979, R. Sexton, (3).</p></tp:treatment-sec><tp:treatment-sec sec-type="Diagnosis"><title>Diagnosis.</title><p><tp:taxon-name>Philonthus leechensis</tp:taxon-name> may be recognized among other northeastern <tp:taxon-name>Philonthus</tp:taxon-name> except for <tp:taxon-name>Philonthus umbrinoides</tp:taxon-name> <xref ref-type="bibr" rid="B71">Smetana 1995</xref> by the combination of: pronotum with five punctures in the dorsal row on at least one side; temples without a carina; tergite eight not emarginate in either sex; elytra without distinct markings on the disc; hind tarsus with first segment shorter than last segment; legs completely dark. From <tp:taxon-name>Philonthus umbrinoides</tp:taxon-name> it can be differentiated by the distinct, obtuse hind angles of the head.</p><p><!--PageBreak-->This species was previously known from Alaska, Alberta, Arizona, British Columbia, California, Colorado, Idaho, Manitoba, Minnesota, Montana, Newfoundland, Northwest Territories, Oregon, Québec, Saskatchewan, Washington, Wisconsin, and Yukon Territory (<xref ref-type="bibr" rid="B71">Smetana 1995</xref>). Herein we newly record it from Prince Edward Island, representing only the fifth locality known in northeastern North America (<xref ref-type="fig" rid="F10">Map 31</xref>). <tp:taxon-name>Philonthus leechensis</tp:taxon-name> appears to be a hygrophilous species, occurring mostly in northern or montane wetlands. It remains unrecorded in the eastern United States.</p></tp:treatment-sec><tp:treatment-sec><!--Section generated to contain objects referenced in tp:taxon-treatment.--><fig id="F10" position="float" orientation="portrait"><label>Maps 29–32.</label><caption><p>Distribution in northeastern North America, sources of data other than DEBU are quoted in parentheses. <bold>29</bold> <tp:taxon-name>Philonthus couleensis</tp:taxon-name> Hatch (<xref ref-type="bibr" rid="B71">Smetana 1995</xref>) <bold>30</bold> <tp:taxon-name>Philonthus gavius</tp:taxon-name> Smetana <bold>31</bold> <tp:taxon-name>Philonthus leechensis</tp:taxon-name> Hatch (<xref ref-type="bibr" rid="B71">Smetana 1995</xref>) <bold>32</bold> <tp:taxon-name>Philonthus lindrothi</tp:taxon-name> Smetana (<xref ref-type="bibr" rid="B71">Smetana 1995</xref>, <xref ref-type="bibr" rid="B55">Paquin and Dupérré 2001</xref>).</p></caption><graphic xmlns:xlink="http://www.w3.org/1999/xlink" xlink:href="ZooKeys-075-029-g010.jpg" position="float" orientation="portrait" xlink:type="simple"/></fig></tp:treatment-sec><ref-list><ref id="B71"><mixed-citation xmlns:xlink="http://www.w3.org/1999/xlink" xlink:type="simple"><person-group><name name-style="western"><surname>Smetana</surname><given-names>A</given-names></name></person-group> (<year>1995</year>)<article-title> Rove beetles of the subtribe Philonthina of America north of Mexico (Coleoptera: Staphylinidae)</article-title>. <source>Classification, phylogeny and taxonomic revision. Memoirs on Entomology, International</source><volume>3</volume>: <lpage>945</lpage>.</mixed-citation></ref><ref id="B55"><mixed-citation xmlns:xlink="http://www.w3.org/1999/xlink" xlink:type="simple"><person-group><name name-style="western"><surname>Paquin</surname><given-names>P</given-names></name><name name-style="western"><surname>Dupérré</surname><given-names>N</given-names></name></person-group> (<year>2001</year>)<article-title> Beetles of the boreal: a faunistic survey carried out in western Quebec.</article-title><source>Proceedings of the Entomological Society of Ontario</source><volume>132</volume>:<fpage>57</fpage>-<lpage>98</lpage>.</mixed-citation></ref></ref-list></tp:taxon-treatment>
