# Supplementary material for: Contributions to the faunistics and bionomics of Staphylinidae (Coleoptera) in northeastern North America: discoveries made through study of the University of Guelph Insect Collection, Ontario, Canada
Source: Zookeys. 2011 Jan 12;(75):29–68. doi: 10.3897/zookeys.75.767 (PMC3088045; doi:10.3897/zookeys.75.767)
Supplement: XML Treatment for Philonthus lindrothi [file zookeys.75.767-treatment32.xml]

<!DOCTYPE tp:taxon-treatment
  PUBLIC "-//TaxonX//DTD Taxonomic Treatment Publishing DTD v0 20100105//EN" "tax-treatment-NSO.dtd">
<tp:taxon-treatment xmlns:tp="http://www.plazi.org/taxpub"><tp:treatment-meta><mixed-citation publication-type="journal"><person-group><name><surname>Brunke</surname><given-names>Adam J.</given-names></name><name><surname>Marshall</surname><given-names>Stephen A.</given-names></name></person-group><article-title>Contributions to the faunistics and bionomics of Staphylinidae (Coleoptera) in northeastern  North America: discoveries made through study of the University of Guelph Insect Collection, Ontario, Canada</article-title><source>Zookeys</source><day>12</day><month>1</month><year>2011</year><volume>2011</volume><issue>75</issue><fpage>29</fpage><lpage>68</lpage><pub-id pub-id-type="doi">10.3897/zookeys.75.767</pub-id></mixed-citation></tp:treatment-meta><tp:nomenclature><tp:taxon-name>
                        	<tp:taxon-name-part taxon-name-part-type="genus">Philonthus</tp:taxon-name-part>
                        	<tp:taxon-name-part taxon-name-part-type="species">lindrothi</tp:taxon-name-part>
                        </tp:taxon-name><tp:taxon-authority>Smetana, 1965</tp:taxon-authority></tp:nomenclature><tp:treatment-sec sec-type="Materials"><title>Materials.</title><p><bold>CANADA: PEI:</bold> Brackley Beach, National Park, milieu marécageux (=marshy environment), 2-VIII-1979, R. Sexton (6).</p></tp:treatment-sec><tp:treatment-sec sec-type="Diagnosis"><title>Diagnosis.</title><p><tp:taxon-name>Philonthus lindrothi</tp:taxon-name> can be distinguished fromnortheastern congeners other than <tp:taxon-name>Philonthus pseudolodes</tp:taxon-name> Smetana 1996 by the combination of: pronotum with five punctures in the dorsal row on at least one side; head with hind angles present but rounded; tergite eight not emarginate in either sex; elytra without distinct markings on the disc; hind tarsus with first segment shorter than last segment; antennae with basal segments not distinctly paler than others and with segments seven and eight elongate. Males can be readily separated from <tp:taxon-name>Philonthus pseudolodes</tp:taxon-name> by the notch in sternite eight not continuing as a grove towards its base (<xref ref-type="bibr" rid="B71">Smetana 1995</xref>).</p><p>This widespread species was previously known from Alaska, Alberta, Arizona, British Columbia, California, Colorado, Idaho, Illinois, Indiana, Iowa, Kansas, Maine, Manitoba, Massachusetts, Michigan, Minnesota, Missouri, Montana, Nebraska, Nevada, New Brunswick, Newfoundland, New Hampshire, New Jersey, New York, North Carolina, North Dakota, Northwest Territories, Nova Scotia, Ohio, Ontario, Oregon, Pennsylvania, Québec, Rhode Island, Saskatchewan, South Dakota, Vermont, Washington, and Wisconsin (<xref ref-type="bibr" rid="B71">Smetana 1995</xref>). Herein we newly record it from Prince Edward Island (<xref ref-type="fig" rid="F10">Map 32</xref>). <tp:taxon-name>Philonthus lindrothi</tp:taxon-name> is an extremely common hygrophilous species that occasionally visits lights (<xref ref-type="bibr" rid="B71">Smetana 1995</xref>).</p></tp:treatment-sec><tp:treatment-sec><!--Section generated to contain objects referenced in tp:taxon-treatment.--><fig id="F10" position="float" orientation="portrait"><label>Maps 29–32.</label><caption><p>Distribution in northeastern North America, sources of data other than DEBU are quoted in parentheses. <bold>29</bold> <tp:taxon-name>Philonthus couleensis</tp:taxon-name> Hatch (<xref ref-type="bibr" rid="B71">Smetana 1995</xref>) <bold>30</bold> <tp:taxon-name>Philonthus gavius</tp:taxon-name> Smetana <bold>31</bold> <tp:taxon-name>Philonthus leechensis</tp:taxon-name> Hatch (<xref ref-type="bibr" rid="B71">Smetana 1995</xref>) <bold>32</bold> <tp:taxon-name>Philonthus lindrothi</tp:taxon-name> Smetana (<xref ref-type="bibr" rid="B71">Smetana 1995</xref>, <xref ref-type="bibr" rid="B55">Paquin and Dupérré 2001</xref>).</p></caption><graphic xmlns:xlink="http://www.w3.org/1999/xlink" xlink:href="ZooKeys-075-029-g010.jpg" position="float" orientation="portrait" xlink:type="simple"/></fig></tp:treatment-sec><ref-list><ref id="B71"><mixed-citation xmlns:xlink="http://www.w3.org/1999/xlink" xlink:type="simple"><person-group><name name-style="western"><surname>Smetana</surname><given-names>A</given-names></name></person-group> (<year>1995</year>)<article-title> Rove beetles of the subtribe Philonthina of America north of Mexico (Coleoptera: Staphylinidae)</article-title>. <source>Classification, phylogeny and taxonomic revision. Memoirs on Entomology, International</source><volume>3</volume>: <lpage>945</lpage>.</mixed-citation></ref><ref id="B55"><mixed-citation xmlns:xlink="http://www.w3.org/1999/xlink" xlink:type="simple"><person-group><name name-style="western"><surname>Paquin</surname><given-names>P</given-names></name><name name-style="western"><surname>Dupérré</surname><given-names>N</given-names></name></person-group> (<year>2001</year>)<article-title> Beetles of the boreal: a faunistic survey carried out in western Quebec.</article-title><source>Proceedings of the Entomological Society of Ontario</source><volume>132</volume>:<fpage>57</fpage>-<lpage>98</lpage>.</mixed-citation></ref></ref-list></tp:taxon-treatment>
