# Supplementary material for: Contributions to the faunistics and bionomics of Staphylinidae (Coleoptera) in northeastern North America: discoveries made through study of the University of Guelph Insect Collection, Ontario, Canada
Source: Zookeys. 2011 Jan 12;(75):29–68. doi: 10.3897/zookeys.75.767 (PMC3088045; doi:10.3897/zookeys.75.767)
Supplement: XML Treatment for Philonthus neonatus [file zookeys.75.767-treatment33.xml]

<!DOCTYPE tp:taxon-treatment
  PUBLIC "-//TaxonX//DTD Taxonomic Treatment Publishing DTD v0 20100105//EN" "tax-treatment-NSO.dtd">
<tp:taxon-treatment xmlns:tp="http://www.plazi.org/taxpub"><tp:treatment-meta><mixed-citation publication-type="journal"><person-group><name><surname>Brunke</surname><given-names>Adam J.</given-names></name><name><surname>Marshall</surname><given-names>Stephen A.</given-names></name></person-group><article-title>Contributions to the faunistics and bionomics of Staphylinidae (Coleoptera) in northeastern  North America: discoveries made through study of the University of Guelph Insect Collection, Ontario, Canada</article-title><source>Zookeys</source><day>12</day><month>1</month><year>2011</year><volume>2011</volume><issue>75</issue><fpage>29</fpage><lpage>68</lpage><pub-id pub-id-type="doi">10.3897/zookeys.75.767</pub-id></mixed-citation></tp:treatment-meta><tp:nomenclature><tp:taxon-name>
                        	<tp:taxon-name-part taxon-name-part-type="genus">Philonthus</tp:taxon-name-part>
                        	<tp:taxon-name-part taxon-name-part-type="species">neonatus</tp:taxon-name-part>
                        </tp:taxon-name><tp:taxon-authority>Smetana, 1965</tp:taxon-authority></tp:nomenclature><tp:treatment-sec sec-type="Materials"><title>Materials.</title><p><bold>UNITED STATES: VA: Giles Co.</bold>, Ripplemead, rte 460 at bridge, flood debris, berlese, 11 to 25-V-2008, A. Brunke (4).</p></tp:treatment-sec><tp:treatment-sec sec-type="Diagnosis"><title>Diagnosis.</title><p><tp:taxon-name>Philonthus neonatus</tp:taxon-name> is separated from other northeastern <tp:taxon-name>Philonthus</tp:taxon-name> by the combination of: pronotum with six punctures in both dorsal rows; pronotum no more than vaguely narrowed anteriorly; elytra distinctly red and without dark markings; elytra with micropunctures between the regular punctures; abdominal segments paler apically.</p><p>This species was previously known from Arkansas, District of Columbia, Indiana, Iowa, Kansas, Kentucky, Maine, Maryland, Massachusetts, Michigan, Mississippi,<!--PageBreak--> Missouri, New Hampshire, New Jersey, New York, Ontario, Pennsylvania, and Québec (<xref ref-type="bibr" rid="B71">Smetana 1995</xref>). Herein we newly record it from Virginia (<xref ref-type="fig" rid="F11">Map 33</xref>). <tp:taxon-name>Philonthus neonatus</tp:taxon-name> is a hygrophilous species collected from debris along the margins of creeks, rivers and lakes (<xref ref-type="bibr" rid="B71">Smetana 1995</xref>).</p><fig id="F11" position="float" orientation="portrait"><label>Maps 33–36.</label><caption><p>Distribution in northeastern North America, sources of data other than DEBU are quoted in parentheses. <bold>33</bold> <tp:taxon-name>Philonthus neonatus</tp:taxon-name> Smetana (<xref ref-type="bibr" rid="B71">Smetana 1995</xref>) <bold>34</bold> <tp:taxon-name>Philonthus vulgatus</tp:taxon-name> Casey (<xref ref-type="bibr" rid="B71">Smetana 1995</xref>) <bold>35</bold> <tp:taxon-name>Quedius cinctus</tp:taxon-name> (Paykull) (<xref ref-type="bibr" rid="B66">Smetana 1971</xref>, <xref ref-type="bibr" rid="B70">1990</xref>, <xref ref-type="bibr" rid="B23">Chandler 2001</xref>, <xref ref-type="bibr" rid="B48">Majka et al. 2009</xref>) <bold>36</bold> <tp:taxon-name>Quedius cruentus</tp:taxon-name> (Olivier) (<xref ref-type="bibr" rid="B29">Gusarov 2001</xref>, <xref ref-type="bibr" rid="B35">Hoebeke 2008</xref>).</p></caption><graphic xmlns:xlink="http://www.w3.org/1999/xlink" xlink:href="ZooKeys-075-029-g011.jpg" position="float" orientation="portrait" xlink:type="simple"/></fig></tp:treatment-sec><ref-list><ref id="B71"><mixed-citation xmlns:xlink="http://www.w3.org/1999/xlink" xlink:type="simple"><person-group><name name-style="western"><surname>Smetana</surname><given-names>A</given-names></name></person-group> (<year>1995</year>)<article-title> Rove beetles of the subtribe Philonthina of America north of Mexico (Coleoptera: Staphylinidae)</article-title>. <source>Classification, phylogeny and taxonomic revision. Memoirs on Entomology, International</source><volume>3</volume>: <lpage>945</lpage>.</mixed-citation></ref><ref id="B66"><mixed-citation xmlns:xlink="http://www.w3.org/1999/xlink" xlink:type="simple"><person-group><name name-style="western"><surname>Smetana</surname><given-names>A</given-names></name></person-group> (<year>1971</year>)<article-title> Revision of the tribe Quediini of North America north of Mexico (Coleoptera: Staphylinidae).</article-title><source>Memoirs of the Entomological Society of Canada</source> No. <volume>79</volume>: <fpage>1</fpage>–<lpage>303</lpage>.</mixed-citation></ref><ref id="B70"><mixed-citation xmlns:xlink="http://www.w3.org/1999/xlink" xlink:type="simple"><person-group><name name-style="western"><surname>Smetana</surname><given-names>A</given-names></name></person-group> (<year>1990</year>)<article-title> Revision of the tribe Quediini of America North of Mexico (Coleoptera: Staphylinidae). Supplementum 6.</article-title><source>The Coleopterists Bulletin</source><volume>44</volume>:<fpage>95</fpage>-<lpage>104</lpage>.</mixed-citation></ref><ref id="B23"><mixed-citation xmlns:xlink="http://www.w3.org/1999/xlink" xlink:type="simple"><person-group><name name-style="western"><surname>Chandler</surname><given-names>DS</given-names></name></person-group> (<year>2001</year>)<source> University of New Hampshire Insect and Arachnid Collections - Coleoptera</source>. <ext-link ext-link-type="uri" xlink:href="http://colsa1.unh.edu:591/unhinsects.htm" xlink:type="simple">http://colsa1.unh.edu:591/unhinsects.htm</ext-link> [accessed May 2010]<!--PageBreak--></mixed-citation></ref><ref id="B48"><mixed-citation xmlns:xlink="http://www.w3.org/1999/xlink" xlink:type="simple"><person-group><name name-style="western"><surname>Majka</surname><given-names>CG</given-names></name><name name-style="western"><surname>Michaud</surname><given-names>JP</given-names></name><name name-style="western"><surname>Moreau</surname><given-names>G</given-names></name></person-group> (<year>2009</year>)<article-title> Adventive species of <italic>Quedius</italic> (Coleoptera, Staphylinidae) in North America: a survey and new Canadian record.</article-title><source>ZooKeys</source><volume>22</volume>:<fpage>341</fpage>-<lpage>345</lpage>.</mixed-citation></ref><ref id="B29"><mixed-citation xmlns:xlink="http://www.w3.org/1999/xlink" xlink:type="simple"><person-group><name name-style="western"><surname>Gusarov</surname><given-names>VI</given-names></name></person-group> (<year>2001</year>)<article-title> <italic>Quedius cruentus</italic> (Olivier) (Coleoptera, Staphylinidae), a Palaearctic Species New to North America.</article-title><source>The Coleopterists Bulletin</source><volume>55</volume>:<fpage>374</fpage>-<lpage>377</lpage>.</mixed-citation></ref><ref id="B35"><mixed-citation xmlns:xlink="http://www.w3.org/1999/xlink" xlink:type="simple"><person-group><name name-style="western"><surname>Hoebeke</surname><given-names>ER</given-names></name></person-group> (<year>2008</year>)<article-title> New records of <italic>Quedius cruentus</italic> (Olivier), a Palearctic rove beetle (Coleoptera: Staphylinidae), in northeastern North America.</article-title><source>Proceedings of the Entomological Society of Washington</source><volume>110</volume>:<fpage>391</fpage>-<lpage>396</lpage>.</mixed-citation></ref></ref-list></tp:taxon-treatment>
