# Supplementary material for: Contributions to the faunistics and bionomics of Staphylinidae (Coleoptera) in northeastern North America: discoveries made through study of the University of Guelph Insect Collection, Ontario, Canada
Source: Zookeys. 2011 Jan 12;(75):29–68. doi: 10.3897/zookeys.75.767 (PMC3088045; doi:10.3897/zookeys.75.767)
Supplement: XML Treatment for Philonthus vulgatus [file zookeys.75.767-treatment34.xml]

<!DOCTYPE tp:taxon-treatment
  PUBLIC "-//TaxonX//DTD Taxonomic Treatment Publishing DTD v0 20100105//EN" "tax-treatment-NSO.dtd">
<tp:taxon-treatment xmlns:tp="http://www.plazi.org/taxpub"><tp:treatment-meta><mixed-citation publication-type="journal"><person-group><name><surname>Brunke</surname><given-names>Adam J.</given-names></name><name><surname>Marshall</surname><given-names>Stephen A.</given-names></name></person-group><article-title>Contributions to the faunistics and bionomics of Staphylinidae (Coleoptera) in northeastern  North America: discoveries made through study of the University of Guelph Insect Collection, Ontario, Canada</article-title><source>Zookeys</source><day>12</day><month>1</month><year>2011</year><volume>2011</volume><issue>75</issue><fpage>29</fpage><lpage>68</lpage><pub-id pub-id-type="doi">10.3897/zookeys.75.767</pub-id></mixed-citation></tp:treatment-meta><tp:nomenclature><tp:taxon-name>
                        	<tp:taxon-name-part taxon-name-part-type="genus">Philonthus</tp:taxon-name-part>
                        	<tp:taxon-name-part taxon-name-part-type="species">vulgatus</tp:taxon-name-part>
                        </tp:taxon-name><tp:taxon-authority>Casey, 1915</tp:taxon-authority></tp:nomenclature><tp:treatment-sec sec-type="Materials"><title>Materials.</title><p><bold>CANADA: PEI:</bold> Brackley Beach, National Park, milieu marécageux (=marshy environment), 2-VIII-1979, R. Sexton (13).</p><!--PageBreak--></tp:treatment-sec><tp:treatment-sec sec-type="Diagnosis"><title>Diagnosis.</title><p>This species can be easily distinguished from other northeastern <tp:taxon-name>Philonthus</tp:taxon-name> by the combination of: pronotum with punctures widely distributed and not in rows; legs and antennae completely dark; head with hind angles indistinct (<xref ref-type="fig" rid="F7">Fig. 11</xref>).</p><p><tp:taxon-name>Philonthus vulgatus</tp:taxon-name> was previously known from Alaska, Alberta, British Columbia, Idaho, Illinois, Indiana, Iowa, Kansas, Maine, Manitoba, Massachusetts, Michigan, Minnesota, Montana, Nebraska, New Hampshire, New York, North Dakota, Nova Scotia, Ontario, Québec, Saskatchewan, South Dakota, Utah, Washington, and Wisconsin (<xref ref-type="bibr" rid="B71">Smetana 1995</xref>). Herein we newly report this species from Prince Edward Island (<xref ref-type="fig" rid="F11">Map 34</xref>). <tp:taxon-name>Philonthus vulgatus</tp:taxon-name> is a hygrophilous species that has been collected in beaver lodges, at lights, and along water margins in debris or emergent vegetation (<xref ref-type="bibr" rid="B71">Smetana 1995</xref>).</p></tp:treatment-sec><tp:treatment-sec><!--Section generated to contain objects referenced in tp:taxon-treatment.--><fig id="F7" position="float" orientation="portrait"><label>Figures 7–12.</label><caption><p>Dorsal habitus. <bold>7</bold> <tp:taxon-name>Bisnius siegwaldii</tp:taxon-name> (Mannerheim)<bold>8</bold> <tp:taxon-name>Erichsonius brachycephalus</tp:taxon-name> Frank<bold>9</bold> <tp:taxon-name>Erichsonius parcus</tp:taxon-name> (Horn) <bold>10</bold> <tp:taxon-name>Neobisnius terminalis</tp:taxon-name> (LeConte)<bold>11</bold> <tp:taxon-name>Philonthus vulgatus</tp:taxon-name> Casey<bold>12</bold> <tp:taxon-name>Quedius cinctus</tp:taxon-name> (Paykull).</p></caption><graphic xmlns:xlink="http://www.w3.org/1999/xlink" xlink:href="ZooKeys-075-029-g007.jpg" position="float" orientation="portrait" xlink:type="simple"/></fig><fig id="F11" position="float" orientation="portrait"><label>Maps 33–36.</label><caption><p>Distribution in northeastern North America, sources of data other than DEBU are quoted in parentheses. <bold>33</bold> <tp:taxon-name>Philonthus neonatus</tp:taxon-name> Smetana (<xref ref-type="bibr" rid="B71">Smetana 1995</xref>) <bold>34</bold> <tp:taxon-name>Philonthus vulgatus</tp:taxon-name> Casey (<xref ref-type="bibr" rid="B71">Smetana 1995</xref>) <bold>35</bold> <tp:taxon-name>Quedius cinctus</tp:taxon-name> (Paykull) (<xref ref-type="bibr" rid="B66">Smetana 1971</xref>, <xref ref-type="bibr" rid="B70">1990</xref>, <xref ref-type="bibr" rid="B23">Chandler 2001</xref>, <xref ref-type="bibr" rid="B48">Majka et al. 2009</xref>) <bold>36</bold> <tp:taxon-name>Quedius cruentus</tp:taxon-name> (Olivier) (<xref ref-type="bibr" rid="B29">Gusarov 2001</xref>, <xref ref-type="bibr" rid="B35">Hoebeke 2008</xref>).</p></caption><graphic xmlns:xlink="http://www.w3.org/1999/xlink" xlink:href="ZooKeys-075-029-g011.jpg" position="float" orientation="portrait" xlink:type="simple"/></fig></tp:treatment-sec><ref-list><ref id="B71"><mixed-citation xmlns:xlink="http://www.w3.org/1999/xlink" xlink:type="simple"><person-group><name name-style="western"><surname>Smetana</surname><given-names>A</given-names></name></person-group> (<year>1995</year>)<article-title> Rove beetles of the subtribe Philonthina of America north of Mexico (Coleoptera: Staphylinidae)</article-title>. <source>Classification, phylogeny and taxonomic revision. Memoirs on Entomology, International</source><volume>3</volume>: <lpage>945</lpage>.</mixed-citation></ref><ref id="B66"><mixed-citation xmlns:xlink="http://www.w3.org/1999/xlink" xlink:type="simple"><person-group><name name-style="western"><surname>Smetana</surname><given-names>A</given-names></name></person-group> (<year>1971</year>)<article-title> Revision of the tribe Quediini of North America north of Mexico (Coleoptera: Staphylinidae).</article-title><source>Memoirs of the Entomological Society of Canada</source> No. <volume>79</volume>: <fpage>1</fpage>–<lpage>303</lpage>.</mixed-citation></ref><ref id="B70"><mixed-citation xmlns:xlink="http://www.w3.org/1999/xlink" xlink:type="simple"><person-group><name name-style="western"><surname>Smetana</surname><given-names>A</given-names></name></person-group> (<year>1990</year>)<article-title> Revision of the tribe Quediini of America North of Mexico (Coleoptera: Staphylinidae). Supplementum 6.</article-title><source>The Coleopterists Bulletin</source><volume>44</volume>:<fpage>95</fpage>-<lpage>104</lpage>.</mixed-citation></ref><ref id="B23"><mixed-citation xmlns:xlink="http://www.w3.org/1999/xlink" xlink:type="simple"><person-group><name name-style="western"><surname>Chandler</surname><given-names>DS</given-names></name></person-group> (<year>2001</year>)<source> University of New Hampshire Insect and Arachnid Collections - Coleoptera</source>. <ext-link ext-link-type="uri" xlink:href="http://colsa1.unh.edu:591/unhinsects.htm" xlink:type="simple">http://colsa1.unh.edu:591/unhinsects.htm</ext-link> [accessed May 2010]<!--PageBreak--></mixed-citation></ref><ref id="B48"><mixed-citation xmlns:xlink="http://www.w3.org/1999/xlink" xlink:type="simple"><person-group><name name-style="western"><surname>Majka</surname><given-names>CG</given-names></name><name name-style="western"><surname>Michaud</surname><given-names>JP</given-names></name><name name-style="western"><surname>Moreau</surname><given-names>G</given-names></name></person-group> (<year>2009</year>)<article-title> Adventive species of <italic>Quedius</italic> (Coleoptera, Staphylinidae) in North America: a survey and new Canadian record.</article-title><source>ZooKeys</source><volume>22</volume>:<fpage>341</fpage>-<lpage>345</lpage>.</mixed-citation></ref><ref id="B29"><mixed-citation xmlns:xlink="http://www.w3.org/1999/xlink" xlink:type="simple"><person-group><name name-style="western"><surname>Gusarov</surname><given-names>VI</given-names></name></person-group> (<year>2001</year>)<article-title> <italic>Quedius cruentus</italic> (Olivier) (Coleoptera, Staphylinidae), a Palaearctic Species New to North America.</article-title><source>The Coleopterists Bulletin</source><volume>55</volume>:<fpage>374</fpage>-<lpage>377</lpage>.</mixed-citation></ref><ref id="B35"><mixed-citation xmlns:xlink="http://www.w3.org/1999/xlink" xlink:type="simple"><person-group><name name-style="western"><surname>Hoebeke</surname><given-names>ER</given-names></name></person-group> (<year>2008</year>)<article-title> New records of <italic>Quedius cruentus</italic> (Olivier), a Palearctic rove beetle (Coleoptera: Staphylinidae), in northeastern North America.</article-title><source>Proceedings of the Entomological Society of Washington</source><volume>110</volume>:<fpage>391</fpage>-<lpage>396</lpage>.</mixed-citation></ref></ref-list></tp:taxon-treatment>
