# Supplementary material for: Contributions to the faunistics and bionomics of Staphylinidae (Coleoptera) in northeastern North America: discoveries made through study of the University of Guelph Insect Collection, Ontario, Canada
Source: Zookeys. 2011 Jan 12;(75):29–68. doi: 10.3897/zookeys.75.767 (PMC3088045; doi:10.3897/zookeys.75.767)
Supplement: XML Treatment for Quedius cruentus [file zookeys.75.767-treatment36.xml]

<!DOCTYPE tp:taxon-treatment
  PUBLIC "-//TaxonX//DTD Taxonomic Treatment Publishing DTD v0 20100105//EN" "tax-treatment-NSO.dtd">
<tp:taxon-treatment xmlns:tp="http://www.plazi.org/taxpub"><tp:treatment-meta><mixed-citation publication-type="journal"><person-group><name><surname>Brunke</surname><given-names>Adam J.</given-names></name><name><surname>Marshall</surname><given-names>Stephen A.</given-names></name></person-group><article-title>Contributions to the faunistics and bionomics of Staphylinidae (Coleoptera) in northeastern  North America: discoveries made through study of the University of Guelph Insect Collection, Ontario, Canada</article-title><source>Zookeys</source><day>12</day><month>1</month><year>2011</year><volume>2011</volume><issue>75</issue><fpage>29</fpage><lpage>68</lpage><pub-id pub-id-type="doi">10.3897/zookeys.75.767</pub-id></mixed-citation></tp:treatment-meta><tp:nomenclature><tp:taxon-name>
                        	<tp:taxon-name-part taxon-name-part-type="genus">Quedius</tp:taxon-name-part>
                        	<tp:taxon-name-part taxon-name-part-type="species">cruentus</tp:taxon-name-part>
                        </tp:taxon-name><tp:taxon-authority>(Olivier, 1795)</tp:taxon-authority></tp:nomenclature><tp:treatment-sec sec-type="Materials"><title>Materials.</title><p><bold>CANADA: ON: Essex Co.</bold>, Windsor, ~1.5km S Ojibway Prairie, forest-prairie edge, malaise trap, 15-V to 1-VI-2001, S. Paiero (1); Windsor, ~1.5 km S Ojibway Prairie, private prairie, malaise, 5 to 12-VI-2001, S. Paiero (3); Windsor, ~1.5km S Ojibway Prairie, private prairie, malaise, 19 to 30-VI-2001, P. Pratt (2); <bold>Hald. –Norfolk Reg.</bold>, Charlotte 2 Rd., ~480m E of Charlotteville, West Quarterline Rd., ‘C.C.S.N. -5’, purple prism trap, 13 to 19-VI-2009, S.M. Paiero (1); <bold>Halton<!--PageBreak--> Reg.</bold>, Milton, Derry Rd. and 4<sub>th</sub> Line, under composter, 16-X-2008, S. M. Paiero (1); <bold>Oxford Co.</bold>, Woodstock, trails nr. river, 14-VI-2008, S.A. Marshall (1). <bold>Simcoe Co.</bold>, Midhurst, forest nr. Neretva St., 28-IX-2008, A. Brunke and K. Brunke (1); <bold>Wellington Co.</bold>, Guelph, University Campus, dairy bush, dry <tp:taxon-name>Polyporus squamosus</tp:taxon-name>, 22-IX-2008, A. Brunke (1).</p></tp:treatment-sec><tp:treatment-sec sec-type="Diagnosis"><title>Diagnosis.</title><p><tp:taxon-name>Quedius cruentus</tp:taxon-name> may be distinguished from other northeastern <tp:taxon-name>Quedius</tp:taxon-name> by the combination of: elytra evenly punctate; labrum distinctly bilobed; eyes distinctly shorter than temples; antennomeres one to three distinctly paler than others; distal antennomeres strongly transverse; pronotum with sublateral row of punctures longer than dorsal row.</p><p>This Palaearctic species was first detected by <xref ref-type="bibr" rid="B29">Gusarov (2001)</xref> based on a specimen collected in New York. <xref ref-type="bibr" rid="B35">Hoebeke (2008)</xref> newly reported <tp:taxon-name>Quedius cruentus</tp:taxon-name> from Maine, Massachusetts, New Jersey, Ohio, Pennsylvania, and Québec, and established its presence in North America as early as 1983 in New York. Herein we newly report this species from Ontario (<xref ref-type="fig" rid="F11">Map 36</xref>). In its native range, <tp:taxon-name>Quedius cruentus</tp:taxon-name> is widely distributed in the Palaearctic region (<xref ref-type="bibr" rid="B72">Smetana in Löbl and Smetana 2004</xref>). <tp:taxon-name>Quedius cruentus</tp:taxon-name> has been found in a variety of habitats in Ontario including forests, prairies, urban greenspace under loose bark, under objects and in decayed fungi.</p></tp:treatment-sec><tp:treatment-sec><!--Section generated to contain objects referenced in tp:taxon-treatment.--><fig id="F11" position="float" orientation="portrait"><label>Maps 33–36.</label><caption><p>Distribution in northeastern North America, sources of data other than DEBU are quoted in parentheses. <bold>33</bold> <tp:taxon-name>Philonthus neonatus</tp:taxon-name> Smetana (<xref ref-type="bibr" rid="B71">Smetana 1995</xref>) <bold>34</bold> <tp:taxon-name>Philonthus vulgatus</tp:taxon-name> Casey (<xref ref-type="bibr" rid="B71">Smetana 1995</xref>) <bold>35</bold> <tp:taxon-name>Quedius cinctus</tp:taxon-name> (Paykull) (<xref ref-type="bibr" rid="B66">Smetana 1971</xref>, <xref ref-type="bibr" rid="B70">1990</xref>, <xref ref-type="bibr" rid="B23">Chandler 2001</xref>, <xref ref-type="bibr" rid="B48">Majka et al. 2009</xref>) <bold>36</bold> <tp:taxon-name>Quedius cruentus</tp:taxon-name> (Olivier) (<xref ref-type="bibr" rid="B29">Gusarov 2001</xref>, <xref ref-type="bibr" rid="B35">Hoebeke 2008</xref>).</p></caption><graphic xmlns:xlink="http://www.w3.org/1999/xlink" xlink:href="ZooKeys-075-029-g011.jpg" position="float" orientation="portrait" xlink:type="simple"/></fig></tp:treatment-sec><ref-list><ref id="B29"><mixed-citation xmlns:xlink="http://www.w3.org/1999/xlink" xlink:type="simple"><person-group><name name-style="western"><surname>Gusarov</surname><given-names>VI</given-names></name></person-group> (<year>2001</year>)<article-title> <italic>Quedius cruentus</italic> (Olivier) (Coleoptera, Staphylinidae), a Palaearctic Species New to North America.</article-title><source>The Coleopterists Bulletin</source><volume>55</volume>:<fpage>374</fpage>-<lpage>377</lpage>.</mixed-citation></ref><ref id="B35"><mixed-citation xmlns:xlink="http://www.w3.org/1999/xlink" xlink:type="simple"><person-group><name name-style="western"><surname>Hoebeke</surname><given-names>ER</given-names></name></person-group> (<year>2008</year>)<article-title> New records of <italic>Quedius cruentus</italic> (Olivier), a Palearctic rove beetle (Coleoptera: Staphylinidae), in northeastern North America.</article-title><source>Proceedings of the Entomological Society of Washington</source><volume>110</volume>:<fpage>391</fpage>-<lpage>396</lpage>.</mixed-citation></ref><ref id="B71"><mixed-citation xmlns:xlink="http://www.w3.org/1999/xlink" xlink:type="simple"><person-group><name name-style="western"><surname>Smetana</surname><given-names>A</given-names></name></person-group> (<year>1995</year>)<article-title> Rove beetles of the subtribe Philonthina of America north of Mexico (Coleoptera: Staphylinidae)</article-title>. <source>Classification, phylogeny and taxonomic revision. Memoirs on Entomology, International</source><volume>3</volume>: <lpage>945</lpage>.</mixed-citation></ref><ref id="B66"><mixed-citation xmlns:xlink="http://www.w3.org/1999/xlink" xlink:type="simple"><person-group><name name-style="western"><surname>Smetana</surname><given-names>A</given-names></name></person-group> (<year>1971</year>)<article-title> Revision of the tribe Quediini of North America north of Mexico (Coleoptera: Staphylinidae).</article-title><source>Memoirs of the Entomological Society of Canada</source> No. <volume>79</volume>: <fpage>1</fpage>–<lpage>303</lpage>.</mixed-citation></ref><ref id="B70"><mixed-citation xmlns:xlink="http://www.w3.org/1999/xlink" xlink:type="simple"><person-group><name name-style="western"><surname>Smetana</surname><given-names>A</given-names></name></person-group> (<year>1990</year>)<article-title> Revision of the tribe Quediini of America North of Mexico (Coleoptera: Staphylinidae). Supplementum 6.</article-title><source>The Coleopterists Bulletin</source><volume>44</volume>:<fpage>95</fpage>-<lpage>104</lpage>.</mixed-citation></ref><ref id="B23"><mixed-citation xmlns:xlink="http://www.w3.org/1999/xlink" xlink:type="simple"><person-group><name name-style="western"><surname>Chandler</surname><given-names>DS</given-names></name></person-group> (<year>2001</year>)<source> University of New Hampshire Insect and Arachnid Collections - Coleoptera</source>. <ext-link ext-link-type="uri" xlink:href="http://colsa1.unh.edu:591/unhinsects.htm" xlink:type="simple">http://colsa1.unh.edu:591/unhinsects.htm</ext-link> [accessed May 2010]<!--PageBreak--></mixed-citation></ref><ref id="B48"><mixed-citation xmlns:xlink="http://www.w3.org/1999/xlink" xlink:type="simple"><person-group><name name-style="western"><surname>Majka</surname><given-names>CG</given-names></name><name name-style="western"><surname>Michaud</surname><given-names>JP</given-names></name><name name-style="western"><surname>Moreau</surname><given-names>G</given-names></name></person-group> (<year>2009</year>)<article-title> Adventive species of <italic>Quedius</italic> (Coleoptera, Staphylinidae) in North America: a survey and new Canadian record.</article-title><source>ZooKeys</source><volume>22</volume>:<fpage>341</fpage>-<lpage>345</lpage>.</mixed-citation></ref><ref id="B72"><mixed-citation xmlns:xlink="http://www.w3.org/1999/xlink" xlink:type="simple"><person-group><name name-style="western"><surname>Smetana</surname><given-names>A</given-names></name></person-group> (<year>2004</year>)<article-title> Staphylininae</article-title>. In: <person-group><name name-style="western"><surname>Lobl</surname><given-names>I</given-names></name><name name-style="western"><surname>Smetana</surname><given-names>A</given-names></name></person-group> (<role>Eds</role>) <source>Catalogue of Palearctic Coleoptera</source>. <publisher-name>Apollo Books</publisher-name>, <publisher-loc>Stenstrup</publisher-loc>, <lpage>942</lpage> pp.</mixed-citation></ref></ref-list></tp:taxon-treatment>
