# Supplementary material for: Contributions to the faunistics and bionomics of Staphylinidae (Coleoptera) in northeastern North America: discoveries made through study of the University of Guelph Insect Collection, Ontario, Canada
Source: Zookeys. 2011 Jan 12;(75):29–68. doi: 10.3897/zookeys.75.767 (PMC3088045; doi:10.3897/zookeys.75.767)
Supplement: XML Treatment for Quedius curtipennis [file zookeys.75.767-treatment37.xml]

<!DOCTYPE tp:taxon-treatment
  PUBLIC "-//TaxonX//DTD Taxonomic Treatment Publishing DTD v0 20100105//EN" "tax-treatment-NSO.dtd">
<tp:taxon-treatment xmlns:tp="http://www.plazi.org/taxpub"><tp:treatment-meta><mixed-citation publication-type="journal"><person-group><name><surname>Brunke</surname><given-names>Adam J.</given-names></name><name><surname>Marshall</surname><given-names>Stephen A.</given-names></name></person-group><article-title>Contributions to the faunistics and bionomics of Staphylinidae (Coleoptera) in northeastern  North America: discoveries made through study of the University of Guelph Insect Collection, Ontario, Canada</article-title><source>Zookeys</source><day>12</day><month>1</month><year>2011</year><volume>2011</volume><issue>75</issue><fpage>29</fpage><lpage>68</lpage><pub-id pub-id-type="doi">10.3897/zookeys.75.767</pub-id></mixed-citation></tp:treatment-meta><tp:nomenclature><tp:taxon-name>
                        	<tp:taxon-name-part taxon-name-part-type="genus">Quedius</tp:taxon-name-part>
                        	<tp:taxon-name-part taxon-name-part-type="species">curtipennis</tp:taxon-name-part>
                        </tp:taxon-name><tp:taxon-authority>Bernhauer, 1908</tp:taxon-authority></tp:nomenclature><tp:treatment-sec sec-type="Materials"><title>Materials.</title><p><bold>UNITED STATES: VT: Bennington Co.</bold>, Woodford, sifting leaf litter near stream, 1-IV-2010, T. Murray (1).</p><p><bold>CANADA: ON:</bold> ‘Ont.’, 30-IX-1982, G. Abayo (1); <bold>Halton Reg.</bold>, Oakville, nr hwy 25 and Burhamthorpe Rd., meadow, yellow pans, 12 to 14-IX-2003, S.M. Paiero (1); <bold>Hamilton Reg.</bold>, Hamilton, 3-VIII-1984, M.T. Kasserra (1); <bold>Waterloo Reg.</bold>, Blair, Fountain St. S. nr Speed River, 43.391, -80.373, hedgerow, pitfall, 28-IX-2009, A. Brunke (1); <bold>Wellington Co.</bold>, Eramosa, Wellington County Rds. 124 and 29, 43.615, -80.215, hedgerow, pitfall, 4-V-2010 (1), 18-V-2010 (1), 2-XI-2010 (1), A. Brunke; Guelph, 17-VIII-1976, David Levin (1); Guelph, 7-VI-1983, C.F. Langlois (1); Guelph, University Arboretum, hand collected, 16-III-1983, L.B. Carlson (1); Guelph, 30-IX-1983, A. Harris (1); Guelph, 5-VII-1984, ‘maple’, T. Young (1); Guelph, 3-IV-1991, M. Kovacevick (1); Guelph, 14-X-1998, T. Phillips (1); Guelph, Victoria Rd. and Conservation Line, 43.580, -80.275, hedgerow, pitfall, 19-V-2009 (1), 17-XI-2009 (1), A. Brunke.</p><p><bold>Diagnosis.</bold> <tp:taxon-name>Quedius curtipennis</tp:taxon-name> can be distinguished from other northeastern <tp:taxon-name>Quedius</tp:taxon-name> by the combination of: elytra with even punctation; labrum not bilobed; scutellum impunctate; basal antennomeres not distinctly darker than the other segments (<xref ref-type="fig" rid="F13">Fig. 13</xref>).</p><fig id="F12" position="float" orientation="portrait"><label>Maps 37–38.</label><caption><p>Distribution in northeastern North America, sources of data other than DEBU are quoted in parentheses. <bold>37</bold> <tp:taxon-name>Quedius curtipennis</tp:taxon-name> Bernhauer (<xref ref-type="bibr" rid="B70">Smetana 1990</xref>, <xref ref-type="bibr" rid="B44">Majka and Smetana 2007</xref>, <xref ref-type="bibr" rid="B46">Majka and Klimaszewski 2008b</xref>) <bold>38</bold> <tp:taxon-name>Quedius fulgidus</tp:taxon-name> (Fabricius) (<xref ref-type="bibr" rid="B66">Smetana 1971</xref>, <xref ref-type="bibr" rid="B56">Peck and Thayer 2003</xref>).</p></caption><graphic xmlns:xlink="http://www.w3.org/1999/xlink" xlink:href="ZooKeys-075-029-g012.jpg" position="float" orientation="portrait" xlink:type="simple"/></fig><fig id="F13" position="float" orientation="portrait"><label>Figure 13.</label><caption><p>Dorsal habitus of <tp:taxon-name>Quedius curtipennis</tp:taxon-name> Bernhauer.</p></caption><graphic xmlns:xlink="http://www.w3.org/1999/xlink" xlink:href="ZooKeys-075-029-g013.jpg" position="float" orientation="portrait" xlink:type="simple"/></fig><fig id="F14" position="float" orientation="portrait"><label>Figures 14–19.</label><caption><p><bold>14</bold> <tp:taxon-name>Stenus clavicornis</tp:taxon-name> (Scopoli), aedeagus in parameral view <bold>15</bold> <tp:taxon-name>Medon fusculus</tp:taxon-name> (Mannerheim), 7<sub>th</sub> sternite <bold>16</bold> <tp:taxon-name>Medon fusculus</tp:taxon-name>, aedeagus in lateral view <bold>17</bold> <tp:taxon-name>Scopaeus minutus</tp:taxon-name> Erichson, aedeagus in lateral view <bold>18</bold> <tp:taxon-name>Erichsonius nanus</tp:taxon-name> (Horn), aedeagus in lateral view <bold>19</bold> <tp:taxon-name>Erichsonius parcus</tp:taxon-name> (Horn), aedeagus in parameral view.</p></caption><graphic xmlns:xlink="http://www.w3.org/1999/xlink" xlink:href="ZooKeys-075-029-g014.jpg" position="float" orientation="portrait" xlink:type="simple"/></fig><p>This exotic Palaearctic species was first correctly reported in North America by <xref ref-type="bibr" rid="B41">Korge (1962)</xref> who recognized that <tp:taxon-name>Quedius parallelus</tp:taxon-name> Hatch 1957, a species described from western North America, was synonymous with <tp:taxon-name>Quedius curtipennis</tp:taxon-name> Bernhauer 1908. <tp:taxon-name>Quedius curtipennis</tp:taxon-name><!--PageBreak--> has been present in North America as early as 1934 based on specimens from Washington and also occurs in British Columbia and Oregon (<xref ref-type="bibr" rid="B66">Smetana 1971</xref>). A separate introduction to the east was detected first by <xref ref-type="bibr" rid="B70">Smetana (1990)</xref> based on a New Hampshire specimen collected in 1983. Since then <tp:taxon-name>Quedius curtipennis</tp:taxon-name> has been detected in New Brunswick and Nova Scotia (<xref ref-type="bibr" rid="B44">Majka and Smetana 2007</xref>). Herein we newly report it from Ontario and Vermont (<xref ref-type="fig" rid="F12">Map 37</xref>) from specimens collected as early as 1976 and 2010, respectively. The record from Guelph, Ontario represents the earliest known collection in eastern North America. In its native range, <tp:taxon-name>Quedius curtipennis</tp:taxon-name> is widely distributed in the Palaearctic region (<xref ref-type="bibr" rid="B72">Smetana in Löbl and Smetana 2004</xref>). <tp:taxon-name>Quedius curtipennis</tp:taxon-name> has been collected in Ontario mainly in disturbed habitat such as regenerating woodland, fields and agricultural crops.</p></tp:treatment-sec><ref-list><ref id="B70"><mixed-citation xmlns:xlink="http://www.w3.org/1999/xlink" xlink:type="simple"><person-group><name name-style="western"><surname>Smetana</surname><given-names>A</given-names></name></person-group> (<year>1990</year>)<article-title> Revision of the tribe Quediini of America North of Mexico (Coleoptera: Staphylinidae). Supplementum 6.</article-title><source>The Coleopterists Bulletin</source><volume>44</volume>:<fpage>95</fpage>-<lpage>104</lpage>.</mixed-citation></ref><ref id="B44"><mixed-citation xmlns:xlink="http://www.w3.org/1999/xlink" xlink:type="simple"><person-group><name name-style="western"><surname>Majka</surname><given-names>CG</given-names></name><name name-style="western"><surname>Smetana</surname><given-names>A</given-names></name></person-group> (<year>2007</year>)<article-title> New records of introduced species of <italic>Quedius</italic> Stephens, 1829 (Coleoptera: Staphylinidae) from the Maritime provinces of the Canada.</article-title><source>Proceedings of the Entomological Society of Washington</source><volume>109</volume>:<fpage>427</fpage>-<lpage>434</lpage>.</mixed-citation></ref><ref id="B46"><mixed-citation xmlns:xlink="http://www.w3.org/1999/xlink" xlink:type="simple"><person-group><name name-style="western"><surname>Majka</surname><given-names>CG</given-names></name><name name-style="western"><surname>Klimaszewski</surname><given-names>J</given-names></name></person-group> (<year>2008b</year>)<article-title> Adventive Staphylinidae (Coleoptera) of the Maritime Provinces of Canada: further contributions.</article-title><source>ZooKeys</source><volume>2</volume>:<fpage>151</fpage>-<lpage>174</lpage>.</mixed-citation></ref><ref id="B66"><mixed-citation xmlns:xlink="http://www.w3.org/1999/xlink" xlink:type="simple"><person-group><name name-style="western"><surname>Smetana</surname><given-names>A</given-names></name></person-group> (<year>1971</year>)<article-title> Revision of the tribe Quediini of North America north of Mexico (Coleoptera: Staphylinidae).</article-title><source>Memoirs of the Entomological Society of Canada</source> No. <volume>79</volume>: <fpage>1</fpage>–<lpage>303</lpage>.</mixed-citation></ref><ref id="B56"><mixed-citation xmlns:xlink="http://www.w3.org/1999/xlink" xlink:type="simple"><person-group><name name-style="western"><surname>Peck</surname><given-names>SB</given-names></name><name name-style="western"><surname>Thayer</surname><given-names>MK</given-names></name></person-group> (<year>2003</year>)<article-title> The cave-inhabiting rove beetles of the United States (Coleoptera; Staphylinidae; excluding Aleocharinae and Pselaphinae): diversity and distributions.</article-title><source>Journal of Cave and Karst Studies</source><volume>65</volume>:<fpage>3</fpage>-<lpage>8</lpage>.<!--PageBreak--></mixed-citation></ref><ref id="B41"><mixed-citation xmlns:xlink="http://www.w3.org/1999/xlink" xlink:type="simple"><person-group><name name-style="western"><surname>Korge</surname><given-names>H</given-names></name></person-group> (<year>1962</year>)<article-title> Beitrage zur Kenntnis der Untergattung <italic>Quedius</italic> der Gattung <italic>Quedius</italic> Steph. (Col. Staphylinidae).</article-title><source>Deutsche Entomologische Zeitschrift (Neue Folge)</source><volume>9</volume>:<fpage>332</fpage>-<lpage>335</lpage>.</mixed-citation></ref><ref id="B72"><mixed-citation xmlns:xlink="http://www.w3.org/1999/xlink" xlink:type="simple"><person-group><name name-style="western"><surname>Smetana</surname><given-names>A</given-names></name></person-group> (<year>2004</year>)<article-title> Staphylininae</article-title>. In: <person-group><name name-style="western"><surname>Lobl</surname><given-names>I</given-names></name><name name-style="western"><surname>Smetana</surname><given-names>A</given-names></name></person-group> (<role>Eds</role>) <source>Catalogue of Palearctic Coleoptera</source>. <publisher-name>Apollo Books</publisher-name>, <publisher-loc>Stenstrup</publisher-loc>, <lpage>942</lpage> pp.</mixed-citation></ref></ref-list></tp:taxon-treatment>
