# Supplementary material for: Contributions to the faunistics and bionomics of Staphylinidae (Coleoptera) in northeastern North America: discoveries made through study of the University of Guelph Insect Collection, Ontario, Canada
Source: Zookeys. 2011 Jan 12;(75):29–68. doi: 10.3897/zookeys.75.767 (PMC3088045; doi:10.3897/zookeys.75.767)
Supplement: XML Treatment for Quedius fulgidus [file zookeys.75.767-treatment38.xml]

<!DOCTYPE tp:taxon-treatment
  PUBLIC "-//TaxonX//DTD Taxonomic Treatment Publishing DTD v0 20100105//EN" "tax-treatment-NSO.dtd">
<tp:taxon-treatment xmlns:tp="http://www.plazi.org/taxpub"><tp:treatment-meta><mixed-citation publication-type="journal"><person-group><name><surname>Brunke</surname><given-names>Adam J.</given-names></name><name><surname>Marshall</surname><given-names>Stephen A.</given-names></name></person-group><article-title>Contributions to the faunistics and bionomics of Staphylinidae (Coleoptera) in northeastern  North America: discoveries made through study of the University of Guelph Insect Collection, Ontario, Canada</article-title><source>Zookeys</source><day>12</day><month>1</month><year>2011</year><volume>2011</volume><issue>75</issue><fpage>29</fpage><lpage>68</lpage><pub-id pub-id-type="doi">10.3897/zookeys.75.767</pub-id></mixed-citation></tp:treatment-meta><tp:nomenclature><tp:taxon-name>
                        	<tp:taxon-name-part taxon-name-part-type="genus">Quedius</tp:taxon-name-part>
                        	<tp:taxon-name-part taxon-name-part-type="species">fulgidus</tp:taxon-name-part>
                        </tp:taxon-name><tp:taxon-authority>(Fabricius, 1793)</tp:taxon-authority></tp:nomenclature><tp:treatment-sec sec-type="Materials"><title>Materials.</title><p><bold>CANADA: ON: Huron Co.</bold>, Seaforth, 7-VII-1955, D. Keys (1).</p></tp:treatment-sec><tp:treatment-sec sec-type="Diagnosis"><title>Diagnosis.</title><p><tp:taxon-name>Quedius fulgidus</tp:taxon-name> may be distinguished from other northeastern <tp:taxon-name>Quedius</tp:taxon-name> by the combination of: elytra evenly punctate; labrum distinctly bilobed; eyes distinctly shorter than temples; antennomeres one to three not distinctly paler than others; distal antennomeres only slightly transverse; pronotum with sublateral row of punctures longer than dorsal row.</p><p>This Palaearctic species was first correctly recognized in North America by <xref ref-type="bibr" rid="B36">Horn (1878)</xref> who synonymised <tp:taxon-name>Quedius iracundus</tp:taxon-name> (<xref ref-type="bibr" rid="B63">Say 1834</xref>), a species described from North America, with <tp:taxon-name>Quedius fulgidus</tp:taxon-name>; this synonymy was later confirmed by <xref ref-type="bibr" rid="B66">Smetana (1971)</xref>. The first verifiable specimens from North<!--PageBreak--><!--PageBreak--> America were collected in 1874 from Iowa (Smetana) but as <tp:taxon-name>Quedius iracundus</tp:taxon-name> (<italic>=Q. fulgidus</italic>)was described in 1834 from Indiana, <tp:taxon-name>Quedius fulgidus</tp:taxon-name> has surely been present long before 1874. Currently, <tp:taxon-name>Quedius fulgidus</tp:taxon-name> is known from Arizona, British Columbia, California, Colorado, District of Columbia, Georgia, Idaho, Illinois, Indiana, Kansas, Kentucky, Manitoba, Maryland, Massachusetts, Michigan, Minnesota, Mississippi, Missouri, New Jersey, New Mexico, New York, Oregon, Pennsylvania, Texas, Virginia, Washington, West Virginia, Wisconsin (<xref ref-type="bibr" rid="B66">Smetana 1971</xref>), and Tennessee (<xref ref-type="bibr" rid="B67">Smetana 1978</xref>). Herein we newly record this species from eastern Canada (Ontario) (<xref ref-type="fig" rid="F12">Map 38</xref>). This species is strongly synanthropic in North America (<xref ref-type="bibr" rid="B66">Smetana 1971</xref>) but occurs regularly in caves in the more southern portion of its range (<xref ref-type="bibr" rid="B56">Peck and Thayer 2003</xref>)<!--PageBreak-->. In its native range <tp:taxon-name>Quedius fulgidus</tp:taxon-name> is widely distributed in the Palaearctic region (<xref ref-type="bibr" rid="B72">Smetana in Löbl and Smetana 2004</xref>). <tp:taxon-name>Quedius fulgidus</tp:taxon-name> appears to be uncommon in the northeastern extreme of its range compared to its close relative <tp:taxon-name>Quedius cruentus</tp:taxon-name>, another exotic species that was recently established on the continent (see above) and has since become extremely common.</p></tp:treatment-sec><tp:treatment-sec><!--Section generated to contain objects referenced in tp:taxon-treatment.--><fig id="F12" position="float" orientation="portrait"><label>Maps 37–38.</label><caption><p>Distribution in northeastern North America, sources of data other than DEBU are quoted in parentheses. <bold>37</bold> <tp:taxon-name>Quedius curtipennis</tp:taxon-name> Bernhauer (<xref ref-type="bibr" rid="B70">Smetana 1990</xref>, <xref ref-type="bibr" rid="B44">Majka and Smetana 2007</xref>, <xref ref-type="bibr" rid="B46">Majka and Klimaszewski 2008b</xref>) <bold>38</bold> <tp:taxon-name>Quedius fulgidus</tp:taxon-name> (Fabricius) (<xref ref-type="bibr" rid="B66">Smetana 1971</xref>, <xref ref-type="bibr" rid="B56">Peck and Thayer 2003</xref>).</p></caption><graphic xmlns:xlink="http://www.w3.org/1999/xlink" xlink:href="ZooKeys-075-029-g012.jpg" position="float" orientation="portrait" xlink:type="simple"/></fig></tp:treatment-sec><ref-list><ref id="B36"><mixed-citation xmlns:xlink="http://www.w3.org/1999/xlink" xlink:type="simple"><person-group><name name-style="western"><surname>Horn</surname><given-names>GH</given-names></name></person-group> (<year>1878</year>)<article-title> Synopsis of the Quediini of the United States.</article-title><source>Transactions of the American Entomological Society</source><volume>7</volume>:<fpage>149</fpage>-<lpage>167</lpage>.</mixed-citation></ref><ref id="B63"><mixed-citation xmlns:xlink="http://www.w3.org/1999/xlink" xlink:type="simple"><person-group><name name-style="western"><surname>Say</surname><given-names>T</given-names></name></person-group> (<year>1834</year>)<article-title> Descriptions of new North American insects and observations on some already described.</article-title><source>Transactions of the American Philosophical Society</source><volume>4</volume>:<fpage>409</fpage>-<lpage>471</lpage>.</mixed-citation></ref><ref id="B66"><mixed-citation xmlns:xlink="http://www.w3.org/1999/xlink" xlink:type="simple"><person-group><name name-style="western"><surname>Smetana</surname><given-names>A</given-names></name></person-group> (<year>1971</year>)<article-title> Revision of the tribe Quediini of North America north of Mexico (Coleoptera: Staphylinidae).</article-title><source>Memoirs of the Entomological Society of Canada</source> No. <volume>79</volume>: <fpage>1</fpage>–<lpage>303</lpage>.</mixed-citation></ref><ref id="B67"><mixed-citation xmlns:xlink="http://www.w3.org/1999/xlink" xlink:type="simple"><person-group><name name-style="western"><surname>Smetana</surname><given-names>A</given-names></name></person-group> (<year>1978</year>)<article-title> Revision of the tribe Quediini of America North of Mexico (Coleoptera: Staphylinidae). Supplementum 4.</article-title><source>The Canadian Entomologist</source><volume>110</volume>:<fpage>815</fpage>-<lpage>840</lpage>.</mixed-citation></ref><ref id="B70"><mixed-citation xmlns:xlink="http://www.w3.org/1999/xlink" xlink:type="simple"><person-group><name name-style="western"><surname>Smetana</surname><given-names>A</given-names></name></person-group> (<year>1990</year>)<article-title> Revision of the tribe Quediini of America North of Mexico (Coleoptera: Staphylinidae). Supplementum 6.</article-title><source>The Coleopterists Bulletin</source><volume>44</volume>:<fpage>95</fpage>-<lpage>104</lpage>.</mixed-citation></ref><ref id="B44"><mixed-citation xmlns:xlink="http://www.w3.org/1999/xlink" xlink:type="simple"><person-group><name name-style="western"><surname>Majka</surname><given-names>CG</given-names></name><name name-style="western"><surname>Smetana</surname><given-names>A</given-names></name></person-group> (<year>2007</year>)<article-title> New records of introduced species of <italic>Quedius</italic> Stephens, 1829 (Coleoptera: Staphylinidae) from the Maritime provinces of the Canada.</article-title><source>Proceedings of the Entomological Society of Washington</source><volume>109</volume>:<fpage>427</fpage>-<lpage>434</lpage>.</mixed-citation></ref><ref id="B46"><mixed-citation xmlns:xlink="http://www.w3.org/1999/xlink" xlink:type="simple"><person-group><name name-style="western"><surname>Majka</surname><given-names>CG</given-names></name><name name-style="western"><surname>Klimaszewski</surname><given-names>J</given-names></name></person-group> (<year>2008b</year>)<article-title> Adventive Staphylinidae (Coleoptera) of the Maritime Provinces of Canada: further contributions.</article-title><source>ZooKeys</source><volume>2</volume>:<fpage>151</fpage>-<lpage>174</lpage>.</mixed-citation></ref><ref id="B56"><mixed-citation xmlns:xlink="http://www.w3.org/1999/xlink" xlink:type="simple"><person-group><name name-style="western"><surname>Peck</surname><given-names>SB</given-names></name><name name-style="western"><surname>Thayer</surname><given-names>MK</given-names></name></person-group> (<year>2003</year>)<article-title> The cave-inhabiting rove beetles of the United States (Coleoptera; Staphylinidae; excluding Aleocharinae and Pselaphinae): diversity and distributions.</article-title><source>Journal of Cave and Karst Studies</source><volume>65</volume>:<fpage>3</fpage>-<lpage>8</lpage>.<!--PageBreak--></mixed-citation></ref><ref id="B72"><mixed-citation xmlns:xlink="http://www.w3.org/1999/xlink" xlink:type="simple"><person-group><name name-style="western"><surname>Smetana</surname><given-names>A</given-names></name></person-group> (<year>2004</year>)<article-title> Staphylininae</article-title>. In: <person-group><name name-style="western"><surname>Lobl</surname><given-names>I</given-names></name><name name-style="western"><surname>Smetana</surname><given-names>A</given-names></name></person-group> (<role>Eds</role>) <source>Catalogue of Palearctic Coleoptera</source>. <publisher-name>Apollo Books</publisher-name>, <publisher-loc>Stenstrup</publisher-loc>, <lpage>942</lpage> pp.</mixed-citation></ref></ref-list></tp:taxon-treatment>
